# Supplementary material for: BioNetApp: An interactive visual data analysis platform for molecular expressions
Source: PLoS One. 2019 Feb 22;14(2):e0211277. doi: 10.1371/journal.pone.0211277 (PMC6386483; doi:10.1371/journal.pone.0211277)
Supplement: S1 File — The BioNetApp software including the case-study data and user-manual. (ZIP) [file pone.0211277.s001.zip]

Archive with 7 entries (4 files):
- Project 1_with_sample_data/
- Project 1_with_sample_data/Normalization/
- Project 1_with_sample_data/Normalization/ContrastBased_sm_86/
- Project 1_with_sample_data/Normalization/ContrastBased_sm_86/Normalization.csv
- Project 1_with_sample_data/project_info.csv
- BioNet.jar
- BioNetApp_Manual_ReadMeFirst.pdf
