# Supplementary material for: BioNetApp: An interactive visual data analysis platform for molecular expressions
Source: PLoS One. 2019 Feb 22;14(2):e0211277. doi: 10.1371/journal.pone.0211277 (PMC6386483; doi:10.1371/journal.pone.0211277)
Supplement: S1 File — The BioNetApp software including the case-study data and user-manual. (ZIP) [file pone.0211277.s001.zip › Project 1_with_sample_data/Normalization/ContrastBased_sm_86/Normalization.csv]

id	oldSeq_id	m/z	C30-2-wk0	C31-2-wk0	C32-2-wk0	C33-2-wk0	C34-2-wk0	T30-wk0	T31-wk0	T32-wk0	T33-wk0	T34-wk0	C6-wk2	C7-wk2	C8-wk2	C9-wk2	C10-wk2	T23-wk2	T24-wk2	T25-wk2	T26-wk2	T27-wk2	T28-wk2	T29-wk2	C3-wk4	C4-wk4	C5-wk4	T19-wk4	T20-wk4	T21-wk4	T22-wk4	PubChem	LM_ID	CAS_inf	MetSign_ID	hm_ID	Name_ID	Keg_ID	label_information	Count all	Count A	Count B	Freq DE0	Freq D2	Freq DE2	Freq D4	Freq DE4
425.1376	1	425.1376	22886.5985	14543.0893	6804.5455	16315.8907	11232.1471	22886.5985	14543.0893	6804.5455	16315.8907	11233.122	5075.3251	4640.3764	8512.2185	12169.6331	19349.4225	18542.7134	13592.4144	10514.8501	15032.7289	12458.0528	8413.5937	14030.0776	2836.993	13630.6934	5316.7154	9611.0747	5210.4281	5828.2343	9744.147	Unknown,12730;Unknown	LMPK12020216,Unknown;LMPK12050212	Unknown,23284-23-3;Unknown	C22H26O6-[M+K+]-{m+0}(0.99148)(Niso-2);C25H22O5-[M+Na+]-{m+0}(0.96646)(Niso-1)	Unknown,Unknown;Unknown	3,5-Di-O-methyl-8-prenylafzelechin-4beta-ol*,*Burseran*;*Ulexone B	Unknown,C10547;Unknown	N	29	13	16	1	1	1	1	1
425.1586	2	425.1586	6622.1182	4845.0206	3153.3412	4660.58	4567.7731	6622.1182	4845.0206	3153.3412	4660.58	4568.1361	1886.1349	2406.9308	1822.1585	3557.3264	3199.7945	4146.4023	2881.0384	2207.0152	3576.2928	3372.3164	1907.714	2467.7691	966.942	1574.2583	1968.6825	2959.8403	829.8441	1801.4443	2507.9706	Unknown;Unknown	LMPK12070121;LMPK12060022	Unknown;Unknown	C22H26O7-[M+Na+]-{m+0}(0.97421)(Niso-1);C24H24O7-[M+H+]-{m+0}(0.9693)(Niso-1)	Unknown;Unknown	(6aS,11aS)-3,6a-Dihydroxy-8,9-dimethoxy-10-(3-hydroxy-3-methylbutyl)pterocarpan*;*(+)-2,3,10-Trimethoxy-6'',6''-dimethylpyrano[2'',3'':9,8]rotenone	Unknown;Unknown	N	29	13	16	1	1	1	1	1
437.2023	12	437.2023	37685.7697	34788.7237	23191.7477	39863.2898	31179.6542	37685.7697	34788.7237	23191.7477	39863.2898	31182.4686	37028.4918	20356.4059	16646.9821	35217.1646	29547.284	25942.1475	23841.1634	43513.7201	30166.9544	20219.1772	13357.5271	24151.2344	17902.5292	21728.9382	15552.8663	18389.6785	16350.5507	24020.7794	22928.0201	DBLINKS8680;Unknown	Unknown;LMST03020008	Unknown;Unknown	C20H25N3O7-[M+NH4+]-{m+0}(0.99763)(Niso-2);C22H32O4S1-[M+K+]-2H-6-{m+0}(0.97991)(Niso-3)	Unknown;Unknown	2-N,6-N-Bis(2,3-dihydroxy-N-benzoyl)-L-serineamide*;*(7E)-(3S,6RS)-3-hydroxy-6,19-epithio-23,24-dinor-9,10-seco-5(10),7-choladien-22-al S,S-dioxide	C06447;Unknown	2H_6	29	13	16	1	1	1	1	1
439.1996	19	439.1996	11000.991	9973.9631	6923.6561	11970.5077	9539.5257	11000.991	9973.9631	6923.6561	11970.5077	9540.3168	13680.519	8398.7008	6846.9251	12471.1413	5215.2841	10025.7742	8173.8252	15230.0763	9828.3993	7671.5296	4732.7373	8157.2874	6336.2026	6949.0661	4963.619	6854.0765	5908.0055	8910.4583	7656.4781	13340;Unknown,12292;Unknown	Unknown;LMPK12020012,Unknown;Unknown	123948-87-8;Unknown,62596-29-6;147511-69-1	C23H23N3O5-[M+NH4+]-{m+0}(0.96903)(Niso-1);C25H24O6-[M+NH4+]-2H-1-{m+0}(0.96552)(Niso-1);C25H23F1N1O4-[M+NH4+]-2H-1-{m+0}(0.96435)(Niso-1)	Unknown;Unknown,Unknown;Unknown	Topotecan*;*Shanciol*,*Morusin*;*Pitavastatin	C11158;Unknown,C10106;C13334	2H_1	29	13	16	1	1	1	1	1
453.1665	31	453.1665	944795.4963	647829.5106	359373.7415	678481.5858	454024.4654	944795.4963	647829.5106	359373.7415	678481.5858	454069.5441	305552.5229	171688.5222	138865.2689	557697.4721	8857.3286	284164.3179	341457.3692	628470.1238	447673.8643	218872.8565	168138.8222	323727.3371	122117.6006	411493.7883	147609.1236	4143.3419	147639.3302	221197.3587	233307.6582	12841;DBLINKS17396024;13890	Unknown;Unknown;Unknown	86702-02-5;Unknown;65617-86-9	C24H30O6-[M+K+]-{m+0}(0.99999)(Niso-3);C27H26O5-[M+Na+]-{m+0}(0.99998)(Niso-3);C22H27Cl1N4O3-[M+Na+]-{m+0}(0.84282)(Niso-1)	Unknown;Unknown;Unknown	Magnoshinin*;*2,2-Dimethyl-3,4-bis(4-methoxyphenyl)-2H-1-benzopyran-7-olacetate*;*Avizafone	C10658;C15027;C11725	N	29	13	16	1	1	1	1	1
454.1725	34	454.1725	53398.5126	41491.8225	25775.8814	43889.787	35280.243	53398.5126	41491.8225	25775.8814	43889.787	35283.5588	33744.9878	22968.6972	20856.6236	40903.2531	39109.213	28208.1787	31524.2109	55364.4517	40166.6974	19944.8976	14957.2522	25278.1931	11906.4667	36232.6452	13981.7262	17331.2164	13293.7051	19794.1586	20828.7956	Unknown,4758;12841;DBLINKS17396024;13890	LMPK12020026,Unknown;Unknown;Unknown;Unknown	Unknown,60-81-1;86702-02-5;Unknown;65617-86-9	C21H24O10-[M+NH4+]-{m+0}(0.99914)(Niso-2);C24H30O6-[M+K+]-2H-1-{m+0}(0.99454)(Niso-2);C27H26O5-[M+Na+]-2H-1-{m+0}(0.96861)(Niso-2);C22H27Cl1N4O3-[M+Na+]-2H-1-{m+0}(0.84288)(Niso-1)	Unknown,Unknown;Unknown;Unknown;Unknown	Epiafzelechin 3-O-beta-D-allopyranoside*,*Phlorizin*;*Magnoshinin*;*2,2-Dimethyl-3,4-bis(4-methoxyphenyl)-2H-1-benzopyran-7-olacetate*;*Avizafone	Unknown,C01604;C10658;C15027;C11725	2H_1	29	13	16	1	1	1	1	1
455.167	35	455.167	5710.8433	4300.5468	2384.1889	4397.8017	3956.6242	5710.8433	4300.5468	2384.1889	4397.8017	3956.9015	2743.7549	1718.1586	1022.6031	5334.5365	6419.7812	5079.5658	5341.7469	7651.4546	6725.6054	4116.1737	2476.9575	4169.8772	1670.7618	5372.9657	2764.1113	3386.0312	2376.5753	3801.5828	3677.8557	Unknown,13067;9518	LMPK12112856,Unknown;Unknown	Unknown,77394-27-5;52-01-7	C23H26O8-[M+Na+]-2H-2-{m+0}(0.97195)(Niso-1);C24H32O4S1-[M+K+]-{m+0}(0.971)(Niso-1)	Unknown,Unknown;Unknown	Aliarin 4'-methyl ether*,*Sesartemin*;*Spironolactone	Unknown,C10884;C07310	2H_2	29	13	16	1	1	1	1	1
675.2651	56	675.2651	10174.7004	5952.1539	6971.4571	7542.6918	5943.1914	10174.7004	5952.1539	6971.4571	7542.6918	5943.7366	1676.5525	1958.5569	2503.5428	3155.6801	2319.4048	2114.0672	1712.3219	4362.7964	2677.6926	5285.1233	2517.2268	3796.5897	1880.3984	2124.9987	1249.1253	3112.2221	1485.2256	1648.8652	3033.5532	Unknown	Unknown	57710-64-2	C32H44O14-[M+Na+]-{m+0}(0.94533)(Niso-1)	HMDB02353	Dicrocin	Unknown	N	29	13	16	1	1	1	1	1
685.4195	58	685.4195	40246.5328	39539.0756	43267.1453	32137.8652	27249.2699	40246.5328	39539.0756	43267.1453	32137.8652	27251.8923	47071.3651	37355.6631	44468.077	32185.9421	16924.1457	15469.6368	12820.9637	27336.4776	18903.1005	16330.6668	11374.7276	18213.9744	11804.9526	11793.3252	10187.4949	12793.2028	11290.7393	14035.3055	15613.8251	Unknown	LMGP10010019	Unknown	C35H67O8P1-[M+K+]-{m+0}(0.99553)(Niso-2)	Unknown	1-tetradecanoyl-2-(9Z-octadecenoyl)-sn-glycero-3-phosphate	Unknown	N	29	13	16	1	1	1	1	1
686.4171	61	686.4171	2715.4078	2467.8763	2566.7868	1851.8621	1949.602	2715.4078	2467.8763	2566.7868	1851.8621	1949.7225	3399.7604	2932.7689	3578.0739	2654.5726	1722.5252	1560.1619	1550.6057	2932.9651	2286.7409	1577.4127	1131.1613	2163.6638	1128.076	1182.2818	1007.772	869.2795	1002.7186	1455.0384	1859.2361	Unknown	Unknown	Unknown	C34H66N1O8P1-[M+K+]-{m+0}(0.93517)(Niso-1)	HMDB08856	PE(14:1(9Z)/15:0)	C00350	N	29	13	16	1	1	1	1	1
721.4821	67	721.4821	3544.9418	4767.1928	4383.2904	2413.0336	3561.0799	3544.9418	4767.1928	4383.2904	2413.0336	3561.3026	8054.3498	10784.3908	3787.4587	8884.8863	7555.3993	6263.7279	8000.1381	14694.4546	13432.9918	11260.7327	9984.2326	12922.8334	41152.4989	8880.2957	6229.2484	13675.6607	6221.2235	9283.6119	7523.8761	Unknown;Unknown,DBLINKS8859	LMGP10010038;LMPK04000010,Unknown	Unknown;Unknown,Unknown	C41H69O8P1-[M+H+]-{m+0}(0.96549)(Niso-2);C36H65N1O12-[M+NH4+]-{m+0}(0.92808)(Niso-1)	Unknown;Unknown,Unknown	1-hexadecanoyl-2-(4Z,7Z,10Z,13Z,16Z,19Z-docosahexaenoyl)-sn-glycero-3-phosphate*;*Erythromycin D*,*ErythromycinD	Unknown;C06633,C06633	N	29	13	16	1	1	1	1	1
758.5749	79	758.5749	13768.7306	17418.3277	20116.3051	12309.3767	10712.1471	13768.7306	17418.3277	20116.3051	12309.3767	10712.8468	45194.2039	50526.5919	32212.7728	27997.7154	12641.6152	11794.4886	14630.3142	35294.8747	27062.0662	44381.6175	21943.8159	38476.4079	223057.526	16514.4933	17175.0157	133590.9472	197317.7066	25846.1751	65501.858	Unknown,9056,Unknown;DBLINKS7425	LMPK04000013,Unknown,Unknown;Unknown	Unknown,83905-01-5,83905-01-5;Unknown	C38H72N2O12-[M+H+]-2H-9-{m+0}(0.99977)(Niso-3);C40H84N2O5P1S1-[M+Na+]-{m+0}(0.99167)(Niso-2)	Unknown,Unknown,HMDB01916;Unknown	Azithromycin*,*Azithromycin*,*Azythromycin*;*1-Hexadecylthio-2-hexadecanoylamino-1,2-dideoxy-sn-glycero-3-	C06838,C06838,C06838;C04873	2H_9	29	13	16	1	1	1	1	1
759.5777	80	759.5777	9045.0702	14253.009	13688.0501	9404.12	6958.5838	9045.0702	14253.009	13688.0501	9404.12	6959.0659	10564.6339	14420.8512	8840.9023	9084.5468	3905.1703	4033.5197	6211.8251	10402.0833	8616.6237	24466.7726	9037.6539	11206.5425	62512.7879	5008.5116	5755.1718	37659.9384	97666.4598	8763.3007	32093.4422	Unknown,9056,Unknown;Unknown;DBLINKS7425	LMPK04000013,Unknown,Unknown;LMGP10010039;Unknown	Unknown,83905-01-5,83905-01-5;Unknown;Unknown	C38H72N2O12-[M+H+]-2H-10-{m+0}(0.99538)(Niso-2);C43H73O8P1-[M+H+]-2H-10-{m+0}(0.99448)(Niso-2);C40H84N2O5P1S1-[M+Na+]-2H-1-{m+0}(0.99168)(Niso-2)	Unknown,Unknown,HMDB01916;Unknown;Unknown	Azithromycin*,*Azithromycin*,*Azythromycin*;*1-octadecanoyl-2-(4Z,7Z,10Z,13Z,16Z,19Z-docosahexaenoyl)-sn-glycero-3-phosphate*;*1-Hexadecylthio-2-hexadecanoylamino-1,2-dideoxy-sn-glycero-3-	C06838,C06838,C06838;Unknown;C04873	2H_10	29	13	16	1	1	1	1	1
778.5399	90	778.5399	5844.4733	8318.4536	6303.3213	7992.3071	7148.1837	5844.4733	8318.4536	6303.3213	7992.3071	7148.7475	10983.9363	9909.388	8326.1794	13085.0192	10717.4403	3637.9847	5247.9441	7222.5807	7178.2573	7425.5527	6187.9503	6456.5605	10262.8612	6551.8773	6231.0856	9621.6634	3147.8162	7697.1682	6598.7879	Unknown;Unknown;Unknown,Unknown;Unknown;Unknown,Unknown	LMGL05010019;LMGP02040016;Unknown,LMGP01010546;LMGP04040002;Unknown,LMGP01010512	Unknown;Unknown;Unknown,Unknown;Unknown;Unknown,Unknown	C43H70O10-[M+Na+]-2H-9-{m+0}(0.988)(Niso-6);C43H74N1O6P1-[M+K+]-2H-8-{m+0}(0.98188)(Niso-3);C42H78N1O8P1-[M+Na+]-{m+0}(0.90107)(Niso-1);C44H73O8P1-[M+NH4+]-{m+0}(0.89349)(Niso-1);C44H76N1O8P1-[M+H+]-{m+0}(0.67734)(Niso-3)	Unknown;Unknown;HMDB07881,Unknown;Unknown;HMDB07892,Unknown	1-(9Z,12Z,15Z-octadecatrienoyl)-2-(7Z,10Z,13Z-hexadecatrienoyl)-3-O-beta-D-galactosyl-sn-glycerol*;*1-(6-[3]-ladderane-hexanyl)-2-(8-[3]-ladderane-octanyl)-sn-glycerophosphoethanolamine*;*PC(14:0/20:3(5Z,8Z,11Z))*,*1-pentadecanoyl-2-(9Z,12Z,15Z-nonadecatrienoyl)-sn-glycero-3-phosphocholine*;*1-(6-[5]-ladderane-hexanyl)-2-(8-[3]-ladderane-octanyl)-sn-glycero-3-phospho-(1'-sn-glycerol)*;*PC(14:0/22…	Unknown;Unknown;C00157,Unknown;Unknown;C00157,Unknown	2H_9	29	13	16	1	1	1	1	1
779.5446	91	779.5446	4548.727	6168.5575	2920.8366	5358.5811	3174.6064	4548.727	6168.5575	2920.8366	5358.5811	3174.8563	3040.4945	3671.4469	2610.606	5506.9259	3112.4191	1031.8006	2265.9444	1344.3468	2691.6784	2006.6127	2108.0327	2841.5236	6338.8412	2568.1016	1947.2378	3581.4973	1499.2065	2514.7008	1855.7176	Unknown,Unknown;Unknown;Unknown;Unknown,Unknown;Unknown,Unknown;Unknown;Unknown,Unknown	Unknown,LMGP01010512;LMGP04040002;LMGP02040016;LMGP01010546,Unknown;LMGP01010546,Unknown;LMGP02040016;LMGP01010546,Unknown	Unknown,Unknown;Unknown;Unknown;Unknown,Unknown;Unknown,Unknown;Unknown;Unknown,Unknown	C44H76N1O8P1-[M+H+]-2H-1-{m+0}(1)(Niso-5);C44H73O8P1-[M+NH4+]-2H-1-{m+0}(1)(Niso-5);C43H74N1O6P1-[M+K+]-2H-9-{m+0}(1)(Niso-4);C42H78N1O8P1-[M+Na+]-2H-1-{m+0}(1)(Niso-5);C42H78N1O8P1-[M+Na+]-2H-1-{m+0}(1)(Niso-5);C43H74N1O6P1-[M+K+]-2H-9-{m+0}(1)(Niso-4);C42H78N1O8P1-[M+Na+]-2H-1-{m+0}(1)(Niso-5)	HMDB07892,Unknown;Unknown;Unknown;Unknown,HMDB07881;Unknown,HMDB07881;Unknown;Unknown,HMDB07881	PC(14:0/22:6(4Z,7Z,10Z,13Z,16Z,19Z))*,*1-tetradecanoyl-2-(4Z,7Z,10Z,13Z,16Z,19Z-docosahexaenoyl)-sn-glycero-3-phosphocholine*;*1-(6-[5]-ladderane-hexanyl)-2-(8-[3]-ladderane-octanyl)-sn-glycero-3-phospho-(1'-sn-glycerol)*;*1-(6-[3]-ladderane-hexanyl)-2-(8-[3]-ladderane-octanyl)-sn-glycerophosphoethanolamine*;*1-pentadecanoyl-2-(9Z,12Z,15Z-nonadecatrienoyl)-sn-glycero-3-phosphocholine*,*PC(14:0/20…	C00157,Unknown;Unknown;Unknown;Unknown,C00157;Unknown,C00157;Unknown;Unknown,C00157	2H_1	29	13	16	1	1	1	1	1
780.5315	93	780.5315	2301.5786	2392.1103	2236.9597	2328.8552	1860.635	2301.5786	2392.1103	2236.9597	2328.8552	1860.7292	3619.677	6137.2277	1452.3072	8730.5923	6739.6086	5456.5872	7175.0971	13427.1818	11816.382	8519.3402	7854.794	10590.3792	10109.3767	6343.7162	5791.3699	10137.4543	4853.7206	7990.559	6554.1459	Unknown,Unknown;24779578,Unknown;Unknown	Unknown,LMGP01020041;Unknown,LMSP06020002;LMGP02040014	Unknown,Unknown;862509-48-6,Unknown;Unknown	C42H80N1O7P1-[M+K+]-{m+0}(0.97663)(Niso-2);C40H77N1O11S1-[M+H+]-{m+0}(0.91378)(Niso-1);C45H76N1O6P1-[M+Na+]-{m+0}(0.8865)(Niso-1)	HMDB08029,Unknown;HMDB12313,Unknown;Unknown	PC(16:1(9Z)/P-18:1(11Z))*,*1-hexadecyl-2-(6Z,9Z,12Z-octadecatrienoyl)-sn-glycero-3-phosphocholine*;*3-O-Sulfogalactosylceramide (d18:1/16:0)*,*(3'-sulfo)Galbeta-Cer(d18:1/16:0)*;*1-(8-[5]-ladderane-octanyl)-2-(8-[3]-ladderane-octanyl)-sn-glycerophosphoethanolamine	C00157,Unknown;C06125,C06125;Unknown	N	29	13	16	1	1	1	1	1
780.5554	96	780.5554	1302512.365	1670805.602	1417360.948	1115765.755	768031.4357	1302512.365	1670805.602	1417360.948	1115765.755	768095.4364	2153176.952	1519408.424	1019844.21	1711328.364	820815.7021	648320.5483	878141.2275	1976606.007	1437942.813	947292.4934	893394.3596	1400676.685	1364299.95	802199.9347	648419.9496	1323853.687	522543.4784	913511.1362	679762.0086	Unknown;Unknown,Unknown;Unknown;Unknown,Unknown;Unknown	LMGL05010019;Unknown,LMGP01010632;LMGP02040016;Unknown,LMGP01010585;LMGL05010019	Unknown;Unknown,Unknown;Unknown;Unknown,Unknown;Unknown	C43H70O10-[M+Na+]-2H-11-{m+0}(1)(Niso-5);C44H78N1O8P1-[M+H+]-{m+0}(0.99971)(Niso-3);C43H74N1O6P1-[M+K+]-2H-10-{m+0}(0.90797)(Niso-4);C42H80N1O8P1-[M+Na+]-{m+0}(0.90246)(Niso-4);C43H70O10-[M+Na+]-2H-11-{m+0}(0.46748)(Niso-5)	Unknown;HMDB07890,Unknown;Unknown;HMDB07880,Unknown;Unknown	1-(9Z,12Z,15Z-octadecatrienoyl)-2-(7Z,10Z,13Z-hexadecatrienoyl)-3-O-beta-D-galactosyl-sn-glycerol*;*PC(14:0/22:5(4Z,7Z,10Z,13Z,16Z))*,*1-hexadecanoyl-2-(5E,8E,11E,14E,17E-eicosapentaenoyl)-sn-glycero-3-phosphocholine*;*1-(6-[3]-ladderane-hexanyl)-2-(8-[3]-ladderane-octanyl)-sn-glycerophosphoethanolamine*;*PC(14:0/20:2(11Z,14Z))*,*1-hexadecanoyl-2-(10E,12Z-octadecadienoyl)-sn-glycero-3-phosphochol…	Unknown;C00157,Unknown;Unknown;C00157,Unknown;Unknown	2H_11	29	13	16	1	1	1	1	1
781.5595	99	781.5595	1300207.061	1798808.02	1595427.396	1326204.319	932255.3201	1300207.061	1798808.02	1595427.396	1326204.319	932344.6103	427782.7997	372661.5081	173015.4836	607794.5885	286544.0788	236271.614	371625.596	899697.445	662210.524	424143.0902	447492.7564	690992.7947	550693.8154	319182.969	255204.731	571607.0077	194273.5704	355598.4842	251447.6844	Unknown;Unknown,Unknown;Unknown,Unknown;Unknown;Unknown,Unknown;Unknown,Unknown;Unknown,Unknown;Unknown;Unknown;Unknown;Unknown;Unknown,Unknown	LMGL05010019;LMGP01010585,Unknown;Unknown,LMGP01010632;LMGL05010019;Unknown,LMGP01010632;Unknown,LMGP01010512;Unknown,LMGP01010512;LMGP04040002;LMGP04040002;LMGP02040016;LMGP02040016;LMGP01010585,Unknown	Unknown;Unknown,Unknown;Unknown,Unknown;Unknown;Unknown,Unknown;Unknown,Unknown;Unknown,Unknown;Unknown;Unknown;Unknown;Unknown;Unknown,Unknown	C43H70O10-[M+Na+]-2H-12-{m+0}(1)(Niso-4);C42H80N1O8P1-[M+Na+]-2H-1-{m+0}(1)(Niso-4);C44H78N1O8P1-[M+H+]-2H-1-{m+0}(1)(Niso-4);C43H70O10-[M+Na+]-2H-12-{m+0}(1)(Niso-4);C44H78N1O8P1-[M+H+]-2H-1-{m+0}(1)(Niso-4);C44H76N1O8P1-[M+H+]-2H-3-{m+0}(0.99388)(Niso-2);C44H76N1O8P1-[M+H+]-2H-3-{m+0}(0.99388)(Niso-2);C44H73O8P1-[M+NH4+]-2H-3-{m+0}(0.99388)(Niso-2);C44H73O8P1-[M+NH4+]-2H-3-{m+0}(0.99388)(Niso-2…	Unknown;Unknown,HMDB07880;HMDB07890,Unknown;Unknown;HMDB07890,Unknown;HMDB07892,Unknown;HMDB07892,Unknown;Unknown;Unknown;Unknown;Unknown;Unknown,HMDB07880	1-(9Z,12Z,15Z-octadecatrienoyl)-2-(7Z,10Z,13Z-hexadecatrienoyl)-3-O-beta-D-galactosyl-sn-glycerol*;*1-hexadecanoyl-2-(10E,12Z-octadecadienoyl)-sn-glycero-3-phosphocholine*,*PC(14:0/20:2(11Z,14Z))*;*PC(14:0/22:5(4Z,7Z,10Z,13Z,16Z))*,*1-hexadecanoyl-2-(5E,8E,11E,14E,17E-eicosapentaenoyl)-sn-glycero-3-phosphocholine*;*1-(9Z,12Z,15Z-octadecatrienoyl)-2-(7Z,10Z,13Z-hexadecatrienoyl)-3-O-beta-D-galacto…	Unknown;Unknown,C00157;C00157,Unknown;Unknown;C00157,Unknown;C00157,Unknown;C00157,Unknown;Unknown;Unknown;Unknown;Unknown;Unknown,C00157	2H_12	29	13	16	1	1	1	1	1
782.5646	105	782.5646	17449.1617	23553.0561	20738.0095	23241.2992	18029.1804	17449.1617	23553.0561	20738.0095	23241.2992	18030.8176	23495.9605	23284.12	16188.3449	24760.7631	16232.0775	12034.2178	14376.5191	30196.3169	25588.3172	19789.2826	20011.2141	30438.3108	20818.5097	13150.1965	11584.1559	21363.1661	11454.231	14392.499	12764.0272	Unknown;Unknown,Unknown;Unknown;Unknown,Unknown;Unknown,Unknown;Unknown,Unknown;Unknown;Unknown,Unknown	LMGL05010019;LMGP01010005,Unknown;LMGP02040016;LMGP01010546,Unknown;LMGP01010585,Unknown;Unknown,LMGP01010512;LMGP04040002;Unknown,LMGP01011305	Unknown;Unknown,Unknown;Unknown;Unknown,Unknown;Unknown,Unknown;Unknown,Unknown;Unknown;Unknown,Unknown	C43H70O10-[M+Na+]-2H-13-{m+0}(0.99416)(Niso-2);C42H82N1O8P1-[M+Na+]-{m+0}(0.98325)(Niso-3);C43H74N1O6P1-[M+K+]-2H-12-{m+0}(0.97589)(Niso-3);C42H78N1O8P1-[M+Na+]-2H-4-{m+0}(0.9731)(Niso-3);C42H80N1O8P1-[M+Na+]-2H-2-{m+0}(0.973)(Niso-3);C44H76N1O8P1-[M+H+]-2H-4-{m+0}(0.96799)(Niso-3);C44H73O8P1-[M+NH4+]-2H-4-{m+0}(0.96799)(Niso-3);C44H78N1O8P1-[M+H+]-2H-2-{m+0}(0.96788)(Niso-3)	Unknown;Unknown,HMDB07879;Unknown;Unknown,HMDB07881;Unknown,HMDB07880;HMDB07892,Unknown;Unknown;HMDB08689,Unknown	1-(9Z,12Z,15Z-octadecatrienoyl)-2-(7Z,10Z,13Z-hexadecatrienoyl)-3-O-beta-D-galactosyl-sn-glycerol*;*1-hexadecanoyl-2-(9Z-octadecenoyl)-sn-glycero-3-phosphocholine*,*PC(14:0/20:1(11Z))*;*1-(6-[3]-ladderane-hexanyl)-2-(8-[3]-ladderane-octanyl)-sn-glycerophosphoethanolamine*;*1-pentadecanoyl-2-(9Z,12Z,15Z-nonadecatrienoyl)-sn-glycero-3-phosphocholine*,*PC(14:0/20:3(5Z,8Z,11Z))*;*1-hexadecanoyl-2-(10…	Unknown;Unknown,C00157;Unknown;Unknown,C00157;Unknown,C00157;C00157,Unknown;Unknown;C00157,Unknown	2H_13	29	13	16	1	1	1	1	1
782.5721	106	782.5721	677774.3972	955296.587	961852.5022	943953.2198	771590.8635	677774.3972	955296.587	961852.5022	943953.2198	771666.5978	52069.4799	51487.4232	65483.0846	61638.5476	37478.497	16351.191	22786.6037	55031.8193	44549.6007	49076.0952	35787.3123	45082.0899	201555.738	30326.0401	35569.4902	88743.0275	113454.3857	37575.5155	70985.0533	Unknown,Unknown;Unknown	Unknown,LMGP01010007;LMGL05010019	Unknown,Unknown;Unknown	C44H80N1O8P1-[M+H+]-{m+0}(0.99319)(Niso-3);C43H70O10-[M+Na+]-2H-13-{m+0}(0.90214)(Niso-2)	HMDB07889,Unknown;Unknown	PC(14:0/22:4(7Z,10Z,13Z,16Z))*,*1-hexadecanoyl-2-(5Z,8Z,11Z,14Z-eicosatetraenoyl)-sn-glycero-3-phosphocholine*;*1-(9Z,12Z,15Z-octadecatrienoyl)-2-(7Z,10Z,13Z-hexadecatrienoyl)-3-O-beta-D-galactosyl-sn-glycerol	C00157,Unknown;Unknown	2H_13	29	13	16	1	1	1	1	1
784.5799	110	784.5799	136611.0981	131260.2697	147342.7688	229346.2802	250749.1239	136611.0981	131260.2697	147342.7688	229346.2802	250780.7196	6770.7217	8822.0271	9089.2642	7442.8556	4564.6825	3712.4018	3643.7485	8906.3584	5083.5552	4766.7111	4597.8105	8432.6192	6836.7203	3510.419	4142.279	5764.991	4509.2672	3747.7046	5262.0137	Unknown,Unknown;DBLINKS854120;Unknown;Unknown,Unknown;Unknown;Unknown,Unknown;Unknown;Unknown,Unknown;Unknown,Unknown;Unknown,Unknown	LMGP01010005,Unknown;Unknown;LMGL05010019;Unknown,LMGP01011056;LMGP02040016;LMGP01010585,Unknown;LMGP04040002;Unknown,LMGP01010512;Unknown,LMGP01010632;LMGP01010400,Unknown	Unknown,Unknown;Unknown;Unknown;Unknown,Unknown;Unknown;Unknown,Unknown;Unknown;Unknown,Unknown;Unknown,Unknown;Unknown,Unknown	C42H82N1O8P1-[M+Na+]-2H-2-{m+0}(0.99466)(Niso-2);C42H83N1O8P1-[M+Na+]-2H-1-{m+0}(0.99466)(Niso-2);C43H70O10-[M+Na+]-2H-15-{m+0}(0.99417)(Niso-2);C44H80N1O8P1-[M+H+]-2H-2-{m+0}(0.99386)(Niso-2);C43H74N1O6P1-[M+K+]-2H-14-{m+0}(0.90747)(Niso-1);C42H80N1O8P1-[M+Na+]-2H-4-{m+0}(0.90116)(Niso-1);C44H73O8P1-[M+NH4+]-2H-6-{m+0}(0.89195)(Niso-1);C44H76N1O8P1-[M+H+]-2H-6-{m+0}(0.89195)(Niso-1);C44H78N1O8P1…	Unknown,HMDB07879;Unknown;Unknown;HMDB08623,Unknown;Unknown;Unknown,HMDB07880;Unknown;HMDB07892,Unknown;HMDB07890,Unknown;Unknown,HMDB07878	1-hexadecanoyl-2-(9Z-octadecenoyl)-sn-glycero-3-phosphocholine*,*PC(14:0/20:1(11Z))*;*1-Hexadecanoyl-2-(9Z-octadecenoyl)-sn-glycero-3-phosphocholine*;*1-(9Z,12Z,15Z-octadecatrienoyl)-2-(7Z,10Z,13Z-hexadecatrienoyl)-3-O-beta-D-galactosyl-sn-glycerol*;*PC(22:4(7Z,10Z,13Z,16Z)/14:0)*,*1-(8E,11E,14E,17E-eicosatetraenoyl)-2-hexadecanoyl-sn-glycero-3-phosphocholine*;*1-(6-[3]-ladderane-hexanyl)-2-(8-[3…	Unknown,C00157;C13875;Unknown;C00157,Unknown;Unknown;Unknown,C00157;Unknown;C00157,Unknown;C00157,Unknown;Unknown,C00157	2H_2	29	13	16	1	1	1	1	1
788.5243	115	788.5243	7908.7227	8132.0537	9097.353	7857.4512	9023.4194	7908.7227	8132.0537	9097.353	7857.4512	9024.2003	6278.6126	8448.317	8988.6551	7505.803	5910.168	2096.3765	2042.7587	3826.2816	3473.7351	3990.3888	2617.0784	3441.3737	8576.5059	3343.1911	3938.2272	2901.1739	2138.7561	2932.7136	4062.5715	Unknown,Unknown;Unknown	Unknown,LMGP02010040;Unknown	Unknown,Unknown;Unknown	C45H74N1O8P1-[M+H+]-{m+0}(0.95272)(Niso-3);C43H76N1O8P1-[M+Na+]-{m+0}(0.89648)(Niso-1)	HMDB09111,Unknown;HMDB07951	PE(18:2(9Z,12Z)/22:6(4Z,7Z,10Z,13Z,16Z,19Z))*,*1,2-di-(5Z,8Z,11Z,14Z-eicosatetraenoyl)-sn-glycero-3-phosphoethanolamine*;*PC(15:0/20:5(5Z,8Z,11Z,14Z,17Z))	C00350,Unknown;C00157	N	29	13	16	1	1	1	1	1
791.544	119	791.544	4228.9909	6413.3675	5359.8115	5814.3093	4831.6993	4228.9909	6413.3675	5359.8115	5814.3093	4832.0273	14538.0856	18912.8949	15569.6816	14727.2228	10759.1574	8535.5684	9921.355	13652.2414	12014.6808	11147.7762	7895.1163	11466.9505	26279.3561	7497.9407	6611.9	11931.1889	6632.2976	8589.2533	9975.9523	Unknown,Unknown;Unknown,Unknown;Unknown	LMGP01010548,Unknown;Unknown,LMGP02010040;Unknown	Unknown,Unknown;Unknown,Unknown;Unknown	C43H78N1O8P1-[M+Na+]-2H-1-{m+0}(0.99428)(Niso-2);C45H74N1O8P1-[M+H+]-2H-3-{m+0}(0.99346)(Niso-2);C45H76N1O8P1-[M+H+]-2H-1-{m+0}(0.99344)(Niso-2)	Unknown,HMDB07949;HMDB09111,Unknown;HMDB09045	1-pentadecanoyl-2-(5Z,8Z,11Z,14Z-eicosatetraenoyl)-sn-glycero-3-phosphocholine*,*PC(15:0/20:4(5Z,8Z,11Z,14Z))*;*PE(18:2(9Z,12Z)/22:6(4Z,7Z,10Z,13Z,16Z,19Z))*,*1,2-di-(5Z,8Z,11Z,14Z-eicosatetraenoyl)-sn-glycero-3-phosphoethanolamine*;*PE(18:1(11Z)/22:6(4Z,7Z,10Z,13Z,16Z,19Z))	Unknown,C00157;C00350,Unknown;C00350	2H_1	29	13	16	1	1	1	1	1
792.5487	120	792.5487	5872.4574	4451.629	5218.0029	5139.121	4784.5359	5872.4574	4451.629	5218.0029	5139.121	4784.9662	1008.2796	2269.1599	2116.0915	2435.2731	2160.3335	1400.7092	1491.8464	2159.5004	2813.0745	1643.9507	2628.5369	2142.4321	4279.1561	1671.2117	1009.7945	2185.5555	675.256	1373.9982	1632.9611	Unknown;Unknown,Unknown;Unknown;Unknown,Unknown;Unknown;Unknown,Unknown	Unknown;LMGP02010321,Unknown;Unknown;Unknown,LMGP02010040;Unknown;LMGP01010611,Unknown	Unknown;Unknown,Unknown;Unknown;Unknown,Unknown;Unknown;Unknown,Unknown	C43H76N1O8P1-[M+Na+]-2H-4-{m+0}(0.89668)(Niso-1);C43H78N1O8P1-[M+Na+]-2H-2-{m+0}(0.89648)(Niso-1);C45H72N1O8P1-[M+H+]-2H-6-{m+0}(0.88727)(Niso-1);C45H74N1O8P1-[M+H+]-2H-4-{m+0}(0.88706)(Niso-1);C45H76N1O8P1-[M+H+]-2H-2-{m+0}(0.88685)(Niso-1);C43H80N1O8P1-[M+Na+]-{m+0}(0.23204)(Niso-2)	HMDB07951;Unknown,HMDB07949;HMDB09144;HMDB09111,Unknown;HMDB09686;Unknown,HMDB07947	PC(15:0/20:5(5Z,8Z,11Z,14Z,17Z))*;*2-(5Z,8Z,11Z,14Z-eicosatetraenoyl)-3-hexadecanoyl-sn-glycero-1-phospho-N,N-dimethylethanolamine*,*PC(15:0/20:4(5Z,8Z,11Z,14Z))*;*PE(18:3(6Z,9Z,12Z)/22:6(4Z,7Z,10Z,13Z,16Z,19Z))*;*PE(18:2(9Z,12Z)/22:6(4Z,7Z,10Z,13Z,16Z,19Z))*,*1,2-di-(5Z,8Z,11Z,14Z-eicosatetraenoyl)-sn-glycero-3-phosphoethanolamine*;*PE(22:6(4Z,7Z,10Z,13Z,16Z,19Z)/18:1(9Z))*;*1-hexadecanoyl-2-(9Z…	C00157;Unknown,C00157;C00350;C00350,Unknown;C00350;Unknown,C00157	2H_4	29	13	16	1	1	1	1	1
807.5769	143	807.5769	66616.6436	82780.0001	66051.2933	68641.3788	58499.9482	66616.6436	82780.0001	66051.2933	68641.3788	58505.6249	26162.8761	21304.9081	26511.9706	32059.0291	20173.6528	13589.9111	16762.7946	35592.583	24854.3667	25580.3218	18619.039	33377.0829	39874.0458	9917.3757	9379.7595	21712.771	35368.1851	23173.7231	31381.4019	Unknown,Unknown;Unknown,Unknown;Unknown,Unknown;Unknown;Unknown,Unknown;Unknown,Unknown	LMGP01010620,Unknown;LMGP01010620,Unknown;LMGP01010696,Unknown;LMGP04040004;Unknown,LMGP01010649;Unknown,LMGP03010018	Unknown,Unknown;Unknown,Unknown;Unknown,Unknown;Unknown;Unknown,Unknown;Unknown,Unknown	C44H82N1O8P1-[M+Na+]-2H-1-{m+0}(0.99971)(Niso-3);C44H82N1O8P1-[M+Na+]-2H-1-{m+0}(0.99971)(Niso-3);C46H78N1O8P1-[M+H+]-2H-3-{m+0}(0.99965)(Niso-3);C46H77O8P1-[M+NH4+]-2H-1-{m+0}(0.99965)(Niso-3);C46H80N1O8P1-[M+H+]-2H-1-{m+0}(0.99965)(Niso-3);C42H76N1O10P1-[M+NH4+]-2H-4-{m+0}(-0.0057963)(Niso-4)	Unknown,HMDB07921;Unknown,HMDB07921;Unknown,HMDB08023;Unknown;HMDB07991,Unknown;HMDB12360,Unknown	1-hexadecanoyl-2-(11E,14E,17E-eicosatrienoyl)-sn-glycero-3-phosphocholine*,*PC(14:1(9Z)/22:2(13Z,16Z))*;*1-hexadecanoyl-2-(11E,14E,17E-eicosatrienoyl)-sn-glycero-3-phosphocholine*,*PC(14:1(9Z)/22:2(13Z,16Z))*;*1-(9Z-hexadecenoyl)-2-(4Z,7Z,10Z,13Z,16Z,19Z-docosahexaenoyl)-sn-glycero-3-phosphocholine*,*PC(16:1(9Z)/22:6(4Z,7Z,10Z,13Z,16Z,19Z))*;*1-(8-[5]-ladderane-octanyl)-2-(8-[3]-ladderane-octanyl…	Unknown,C00157;Unknown,C00157;Unknown,C00157;Unknown;C00157,Unknown;Unknown,Unknown	2H_1	29	13	16	1	1	1	1	1
808.5878	152	808.5878	120618.0954	112063.8826	114371.214	83612.5355	59187.3452	120618.0954	112063.8826	114371.214	83612.5355	59191.693	334686.8678	221417.2106	176699.7461	512780.4285	253498.8682	388375.6506	470724.3394	886634.8159	727128.6794	593071.8003	356207.2968	547637.9481	240748.8082	105297.7225	99860.9601	987511.6129	349736.0938	443913.4858	442723.1871	Unknown,Unknown;Unknown,Unknown;Unknown,Unknown;Unknown;Unknown;Unknown	Unknown,LMGP03010018;Unknown,LMGP03010018;Unknown,LMGP01010644;LMPR01070159;LMGP04040005;LMPR01070159	Unknown,Unknown;Unknown,Unknown;Unknown,Unknown;Unknown;Unknown;Unknown	C42H76N1O10P1-[M+NH4+]-2H-5-{m+0}(1)(Niso-4);C42H76N1O10P1-[M+NH4+]-2H-5-{m+0}(1)(Niso-4);C46H82N1O8P1-[M+H+]-{m+0}(0.99965)(Niso-3);C52H76O5-[M+Na+]-2H-5-{m+0}(0.92244)(Niso-4);C46H79O8P1-[M+NH4+]-{m+0}(0.88336)(Niso-1);C52H76O5-[M+Na+]-2H-5-{m+0}(0.86686)(Niso-4)	HMDB12360,Unknown;HMDB12360,Unknown;HMDB07989,Unknown;Unknown;Unknown;Unknown	PS(16:0/20:3(8Z,11Z,14Z))*,*1-(9Z-octadecenoyl)-2-(9Z,12Z-octadecadienoyl)-sn-glycero-3-phosphoserine*;*PS(16:0/20:3(8Z,11Z,14Z))*,*1-(9Z-octadecenoyl)-2-(9Z,12Z-octadecadienoyl)-sn-glycero-3-phosphoserine*;*PC(16:0/22:5(4Z,7Z,10Z,13Z,16Z))*,*1-hexadecanoyl-2-(4E,7E,10E,13E,16E-docosapentaenoyl)-sn-glycero-3-phosphocholine*;*Siphonaxanthin ester/ Siphonaxanthin dodecenoate/ (Siphonein)*;*1-(8-[3]…	Unknown,Unknown;Unknown,Unknown;C00157,Unknown;Unknown;Unknown;Unknown	2H_5	29	13	16	1	1	1	1	1
809.5915	155	809.5915	109500.2477	125089.8619	116763.0784	106850.6016	70839.4174	109500.2477	125089.8619	116763.0784	106850.6016	70845.7808	63998.8154	55695.5275	46000.513	87925.4542	45555.1086	91915.501	118220.5909	274588.2967	236479.4784	191406.3693	94377.7173	141884.1962	54537.729	20095.6721	18269.6928	401494.8991	83167.6655	98168.1284	107798.4503	Unknown,Unknown;Unknown,Unknown;Unknown,Unknown;Unknown,Unknown;Unknown,Unknown;Unknown;Unknown,Unknown;Unknown;Unknown;Unknown,Unknown;Unknown,Unknown;Unknown	Unknown,LMGP03010018;Unknown,LMGP03010018;LMGP01010966,Unknown;LMGP01010966,Unknown;Unknown,LMGP01010649;LMGP04040004;Unknown,LMGP01010649;LMGP04040004;LMGP04040005;Unknown,LMGP01010644;Unknown,LMGP01010644;LMGP04040005	Unknown,Unknown;Unknown,Unknown;Unknown,68737-67-7;Unknown,68737-67-7;Unknown,Unknown;Unknown;Unknown,Unknown;Unknown;Unknown;Unknown,Unknown;Unknown,Unknown;Unknown	C42H76N1O10P1-[M+NH4+]-2H-6-{m+0}(0.99971)(Niso-3);C42H76N1O10P1-[M+NH4+]-2H-6-{m+0}(0.99971)(Niso-3);C44H84N1O8P1-[M+Na+]-2H-1-{m+0}(0.99971)(Niso-3);C44H84N1O8P1-[M+Na+]-2H-1-{m+0}(0.99971)(Niso-3);C46H80N1O8P1-[M+H+]-2H-3-{m+0}(0.99965)(Niso-3);C46H77O8P1-[M+NH4+]-2H-3-{m+0}(0.99965)(Niso-3);C46H80N1O8P1-[M+H+]-2H-3-{m+0}(0.99965)(Niso-3);C46H77O8P1-[M+NH4+]-2H-3-{m+0}(0.99965)(Niso-3);C46H79O…	HMDB12360,Unknown;HMDB12360,Unknown;Unknown,HMDB00593;Unknown,HMDB00593;HMDB07991,Unknown;Unknown;HMDB07991,Unknown;Unknown;Unknown;HMDB07989,Unknown;HMDB07989,Unknown;Unknown	PS(16:0/20:3(8Z,11Z,14Z))*,*1-(9Z-octadecenoyl)-2-(9Z,12Z-octadecadienoyl)-sn-glycero-3-phosphoserine*;*PS(16:0/20:3(8Z,11Z,14Z))*,*1-(9Z-octadecenoyl)-2-(9Z,12Z-octadecadienoyl)-sn-glycero-3-phosphoserine*;*1,2-di-(4Z-octadecenoyl)-sn-glycero-3-phosphocholine*,*PC(18:1(9Z)/18:1(9Z))*;*1,2-di-(4Z-octadecenoyl)-sn-glycero-3-phosphocholine*,*PC(18:1(9Z)/18:1(9Z))*;*PC(16:0/22:6(4Z,7Z,10Z,13Z,16Z,19…	Unknown,Unknown;Unknown,Unknown;Unknown,C00157;Unknown,C00157;C00157,Unknown;Unknown;C00157,Unknown;Unknown;Unknown;C00157,Unknown;C00157,Unknown;Unknown	2H_6	29	13	16	1	1	1	1	1
810.596	157	810.596	54552.7503	61905.6779	47508.0675	53425.5898	46941.094	54552.7503	61905.6779	47508.0675	53425.5898	46946.1556	9136.5099	7841.6017	7283.1654	10075.4782	7814.4388	8430.5152	9099.6575	16156.1109	11597.83	11947.0205	8662.6584	12121.4066	6373.5834	3732.5841	3533.1695	17834.9245	8418.041	8740.7514	10341.4234	Unknown,Unknown;Unknown,Unknown;Unknown,Unknown;Unknown,Unknown;Unknown;Unknown,Unknown;Unknown;Unknown,Unknown	LMGP01010620,Unknown;LMGP01010966,Unknown;LMGP01010618,Unknown;Unknown,LMGP01010649;LMGP04040004;Unknown,LMGP10010004;LMGP04040005;Unknown,LMGP03010018	Unknown,Unknown;Unknown,68737-67-7;Unknown,Unknown;Unknown,Unknown;Unknown;Unknown,Unknown;Unknown;Unknown,Unknown	C44H82N1O8P1-[M+Na+]-2H-4-{m+0}(0.99386)(Niso-2);C44H84N1O8P1-[M+Na+]-2H-2-{m+0}(0.99384)(Niso-2);C44H86N1O8P1-[M+Na+]-{m+0}(0.99383)(Niso-2);C46H80N1O8P1-[M+H+]-2H-4-{m+0}(0.99298)(Niso-2);C46H77O8P1-[M+NH4+]-2H-4-{m+0}(0.99298)(Niso-2);C46H82N1O8P1-[M+H+]-2H-2-{m+0}(0.99296)(Niso-2);C46H79O8P1-[M+NH4+]-2H-2-{m+0}(0.99296)(Niso-2);C42H76N1O10P1-[M+NH4+]-2H-7-{m+0}(0.96783)(Niso-2)	Unknown,HMDB07921;Unknown,HMDB00593;Unknown,HMDB07887;HMDB07991,Unknown;Unknown;HMDB08692,Unknown;Unknown;HMDB12360,Unknown	1-hexadecanoyl-2-(11E,14E,17E-eicosatrienoyl)-sn-glycero-3-phosphocholine*,*PC(14:1(9Z)/22:2(13Z,16Z))*;*1,2-di-(4Z-octadecenoyl)-sn-glycero-3-phosphocholine*,*PC(18:1(9Z)/18:1(9Z))*;*1-hexadecanoyl-2-(11Z-eicosenoyl)-sn-glycero-3-phosphocholine*,*PC(14:0/22:1(13Z))*;*PC(16:0/22:6(4Z,7Z,10Z,13Z,16Z,19Z))*,*1-hexadecanoyl-2-(3Z,6Z,9Z,12Z,15Z,18-docosahexaenoyl)-sn-glycero-3-phosphocholine*;*1-(8-[…	Unknown,C00157;Unknown,C00157;Unknown,C00157;C00157,Unknown;Unknown;C00157,Unknown;Unknown;Unknown,Unknown	2H_4	29	13	16	1	1	1	1	1
811.6091	160	811.6091	35546.6819	41178.0317	31760.8603	37898.7558	32838.7734	35546.6819	41178.0317	31760.8603	37898.7558	32841.8252	4517.7939	6104.1036	5747.7194	5771.7486	3127.5212	4289.9441	3708.8403	5004.7387	4991.1877	13637.1086	3409.165	6425.2108	15258.3041	2012.4694	1763.7276	13752.3104	47801.0641	3548.605	28185.2921	Unknown,Unknown;Unknown,Unknown;Unknown,Unknown;Unknown	Unknown,LMGP03010018;LMGP01010618,Unknown;Unknown,LMGP01010642;LMPR01070159	Unknown,Unknown;Unknown,Unknown;Unknown,Unknown;Unknown	C42H76N1O10P1-[M+NH4+]-2H-8-{m+0}(0.90008)(Niso-1);C44H86N1O8P1-[M+Na+]-2H-1-{m+0}(0.89123)(Niso-1);C46H84N1O8P1-[M+H+]-2H-1-{m+0}(0.88137)(Niso-1);C52H76O5-[M+Na+]-2H-8-{m+0}(0.8516)(Niso-1)	HMDB12360,Unknown;Unknown,HMDB07887;HMDB07988,Unknown;Unknown	PS(16:0/20:3(8Z,11Z,14Z))*,*1-(9Z-octadecenoyl)-2-(9Z,12Z-octadecadienoyl)-sn-glycero-3-phosphoserine*;*1-hexadecanoyl-2-(11Z-eicosenoyl)-sn-glycero-3-phosphocholine*,*PC(14:0/22:1(13Z))*;*PC(16:0/22:4(7Z,10Z,13Z,16Z))*,*1-hexadecanoyl-2-(7Z,10Z,13Z,16Z-docosatetraenoyl)-sn-glycero-3-phosphocholine*;*Siphonaxanthin ester/ Siphonaxanthin dodecenoate/ (Siphonein)	Unknown,Unknown;Unknown,C00157;C00157,Unknown;Unknown	2H_8	29	13	16	1	1	1	1	1
814.5422	162	814.5422	1463.2846	1715.5328	1556.0781	1382.4986	2126.6599	1463.2846	1715.5328	1556.0781	1382.4986	2126.765	3689.8404	5568.8759	2646.8309	3508.3326	2627.1997	5512.9632	7332.2272	9941.736	6792.4344	6628.2766	5720.3268	6883.3729	10039.3726	3565.0546	3556.2934	9340.0901	3875.368	4543.6337	5141.3896	Unknown	Unknown	Unknown	C47H76N1O8P1-[M+H+]-{m+0}(0.87669)(Niso-1)	HMDB09342	PE(20:3(5Z,8Z,11Z)/22:6(4Z,7Z,10Z,13Z,16Z,19Z))	C00350	N	29	13	16	1	1	1	1	1
828.5565	172	828.5565	142426.7335	186038.298	138928.4038	124756.27	98747.1249	142426.7335	186038.298	138928.4038	124756.27	98756.3607	259429.4117	265300.1246	214104.398	560024.4952	202113.1087	61019.0859	74453.0939	423534.379	188301.1892	112405.503	237235.1863	369837.7376	326117.4613	112965.1158	113720.7679	167285.9888	53337.7893	216173.0513	123729.9903	Unknown;Unknown,Unknown	Unknown;LMGP06010007,Unknown	Unknown;Unknown,Unknown	C48H78N1O8P1-[M+H+]-{m+0}(0.94828)(Niso-2);C41H79O13P1-[M+NH4+]-{m+0}(0.90789)(Niso-1)	HMDB08189;Unknown,HMDB09778	PC(18:3(6Z,9Z,12Z)/22:6(4Z,7Z,10Z,13Z,16Z,19Z))*;*1,2-dihexadecanoyl-sn-glycero-3-phospho-(1'-myo-inositol)*,*PI(16:0/16:0)	C00157;Unknown,C00626	N	29	13	16	1	1	1	1	1
829.5609	175	829.5609	224101.2738	271191.4496	208285.6209	208031.6061	194610.0406	224101.2738	271191.4496	208285.6209	208031.6061	194632.0743	66097.9445	68853.0675	60822.4561	112564.6031	41886.0578	19558.1837	19404.3582	89496.4031	40447.8653	28733.2409	55284.9173	89957.2654	82374.6722	20796.4576	24907.0606	34165.6829	14989.6924	25742.8176	29295.3344	Unknown;Unknown,Unknown	Unknown;LMGP01010649,Unknown	Unknown;Unknown,Unknown	C48H78N1O8P1-[M+H+]-2H-1-{m+0}(0.99199)(Niso-2);C46H80N1O8P1-[M+Na+]-2H-1-{m+0}(0.98512)(Niso-2)	HMDB08189;Unknown,HMDB07991	PC(18:3(6Z,9Z,12Z)/22:6(4Z,7Z,10Z,13Z,16Z,19Z))*;*1-hexadecanoyl-2-(3Z,6Z,9Z,12Z,15Z,18-docosahexaenoyl)-sn-glycero-3-phosphocholine*,*PC(16:0/22:6(4Z,7Z,10Z,13Z,16Z,19Z))	C00157;Unknown,C00157	2H_1	29	13	16	1	1	1	1	1
831.5776	179	831.5776	107430.762	79992.5111	77286.5104	110043.5526	118120.2574	107430.762	79992.5111	77286.5104	110043.5526	118134.1112	9401.8416	10071.5646	18168.5536	16157.8285	10722.6022	5191.6	7334.1517	10673.7487	8416.6962	7974.164	6830.2257	11158.7406	11502.98	3936.2637	5178.3586	6514.8269	4541.2887	7425.9246	9076.9821	Unknown,Unknown;Unknown,Unknown;Unknown,Unknown	LMGP01010644,Unknown;Unknown,LMGP01010947;LMGP06010007,Unknown	Unknown,Unknown;Unknown,Unknown;Unknown,Unknown	C46H82N1O8P1-[M+Na+]-2H-1-{m+0}(1)(Niso-4);C48H80N1O8P1-[M+H+]-2H-1-{m+0}(1)(Niso-4);C41H79O13P1-[M+NH4+]-2H-3-{m+0}(1)(Niso-4)	Unknown,HMDB07989;HMDB08156,Unknown;Unknown,HMDB09778	1-hexadecanoyl-2-(4E,7E,10E,13E,16E-docosapentaenoyl)-sn-glycero-3-phosphocholine*,*PC(16:0/22:5(4Z,7Z,10Z,13Z,16Z))*;*PC(18:2(9Z,12Z)/22:6(4Z,7Z,10Z,13Z,16Z,19Z))*,*1-(9Z,12Z-octadecadienoyl)-2-(4Z,7Z,10Z,13Z,16Z,19Z-docosahexaenoyl)-sn-glycero-3-phosphocholine*;*1,2-dihexadecanoyl-sn-glycero-3-phospho-(1'-myo-inositol)*,*PI(16:0/16:0)	Unknown,C00157;C00157,Unknown;Unknown,C00626	2H_1	29	13	16	1	1	1	1	1
834.5955	187	834.5955	15066.7166	16466.7789	14676.0165	13348.3203	15135.1836	15066.7166	16466.7789	14676.0165	13348.3203	15136.5331	9813.9145	10839.7674	10948.8719	15345.8538	9403.0889	9166.677	9399.077	12401.4156	11016.7604	10401.4501	7305.5473	10091.2453	8944.0047	4315.0468	4348.4857	11777.2622	5466.1181	7486.321	11076.893	Unknown,Unknown;Unknown;Unknown,Unknown;Unknown,Unknown;Unknown,Unknown;Unknown;Unknown,Unknown;Unknown,Unknown;Unknown,5068,5280473	LMGP06010007,Unknown;LMGP03010003;LMGP01010644,Unknown;LMGP01010642,Unknown;LMGP01010641,Unknown;Unknown;Unknown,LMGP01010947;Unknown,LMGP01010946;LMPR02010004,Unknown,Unknown	Unknown,Unknown;Unknown;Unknown,Unknown;Unknown,Unknown;Unknown,Unknown;Unknown;Unknown,Unknown;Unknown,Unknown;Unknown,303-97-9,303-97-9	C41H79O13P1-[M+NH4+]-2H-6-{m+0}(0.99421)(Niso-2);C43H79N2O10P1-[M+NH4+]-2H-2-{m+0}(0.99363)(Niso-2);C46H82N1O8P1-[M+Na+]-2H-4-{m+0}(0.99297)(Niso-2);C46H84N1O8P1-[M+Na+]-2H-2-{m+0}(0.99295)(Niso-2);C46H86N1O8P1-[M+Na+]-{m+0}(0.99293)(Niso-2);C48H78N1O8P1-[M+H+]-2H-6-{m+0}(0.99202)(Niso-2);C48H80N1O8P1-[M+H+]-2H-4-{m+0}(0.992)(Niso-2);C48H82N1O8P1-[M+H+]-2H-2-{m+0}(0.99198)(Niso-2);C54H82O4-[M+K+]…	Unknown,HMDB09778;Unknown;Unknown,HMDB07989;Unknown,HMDB07988;Unknown,HMDB08020;HMDB08189;HMDB08156,Unknown;HMDB08729,Unknown;Unknown,Unknown,HMDB06707	1,2-dihexadecanoyl-sn-glycero-3-phospho-(1'-myo-inositol)*,*PI(16:0/16:0)*;*1-heptadecanoyl, 2-(5Z,8Z,11Z,14Z-eicosatetraenoyl)-sn-glycero-3-phosphoserine (ammonium salt)*;*1-hexadecanoyl-2-(4E,7E,10E,13E,16E-docosapentaenoyl)-sn-glycero-3-phosphocholine*,*PC(16:0/22:5(4Z,7Z,10Z,13Z,16Z))*;*1-hexadecanoyl-2-(7Z,10Z,13Z,16Z-docosatetraenoyl)-sn-glycero-3-phosphocholine*,*PC(16:0/22:4(7Z,10Z,13Z,16…	Unknown,C00626;Unknown;Unknown,C00157;Unknown,C00157;Unknown,C00157;C00157;C00157,Unknown;C00157,Unknown;C00399,C01967,Unknown	2H_6	29	13	16	1	1	1	1	1
854.5716	204	854.5716	4752.7198	6964.2908	3008.1821	3603.5813	4150.736	4752.7198	6964.2908	3008.1821	3603.5813	4151.0333	4139.2623	6182.0205	5820.9712	9800.9059	5523.5734	3422.1336	2461.5869	6729.1173	4002.1413	3247.9608	6024.907	7328.1797	6240.0761	1980.2515	1486.9018	2537.1776	2866.6015	5918.4037	5141.8597	Unknown;Unknown,Unknown;Unknown;Unknown,Unknown	Unknown;Unknown,LMGP01011054;LMGP06010001;Unknown,LMGP01010847	Unknown;Unknown,Unknown;Unknown;Unknown,Unknown	C43H79O13P1-[M+NH4+]-2H-2-{m+0}(0.99337)(Niso-2);C50H80N1O8P1-[M+H+]-{m+0}(0.98895)(Niso-2);C43H81O13P1-[M+NH4+]-{m+0}(0.8986)(Niso-1);C48H82N1O8P1-[M+Na+]-{m+0}(0.87115)(Niso-1)	HMDB09846;HMDB08452,Unknown;Unknown;HMDB08090,Unknown	PI(18:2(9Z,12Z)/16:0)*;*PC(20:4(5Z,8Z,11Z,14Z)/22:6(4Z,7Z,10Z,13Z,16Z,19Z))*,*1-(5Z,8Z,11Z,14Z-eicosatetraenoyl)-2-(4Z,7Z,10Z,13Z,16Z,19Z-docosahexaenoyl)-sn-glycero-3-phosphocholine*;*1-hexadecanoyl-2-(9Z-octadecenoyl)-sn-glycero-3-phospho-(1'-myo-inositol)*;*PC(18:1(11Z)/22:6(4Z,7Z,10Z,13Z,16Z,19Z))*,*1-(11Z-octadecenoyl)-2-(4Z,7Z,10Z,13Z,16Z,19Z-docosahexaenoyl)-sn-glycero-3-phosphocholine	C00626;C00157,Unknown;Unknown;C00157,Unknown	2H_2	29	13	16	1	1	1	1	1
856.5878	209	856.5878	6477.3845	8756.1843	8635.6415	5378.881	7737.8385	6477.3845	8756.1843	8635.6415	5378.881	7738.397	10812.3243	13429.0999	12246.0452	17735.3548	11662.3105	13447.4901	10676.3169	23687.8872	15575.4175	13285.9958	10812.2534	16586.8058	14246.6488	6418.7359	6657.6684	26689.4248	9273.8441	13335.3443	15208.7901	Unknown;Unknown;Unknown;Unknown	Unknown;Unknown;LMGP06010001;Unknown	Unknown;Unknown;Unknown;Unknown	C43H79O13P1-[M+NH4+]-2H-4-{m+0}(0.99355)(Niso-2);C50H82N1O8P1-[M+H+]-{m+0}(0.99113)(Niso-2);C43H81O13P1-[M+NH4+]-2H-2-{m+0}(0.95963)(Niso-3);C43H83O13P1-[M+NH4+]-{m+0}(0.8985)(Niso-1)	HMDB09784;HMDB08387;Unknown;HMDB09781	PI(16:0/18:2(9Z,12Z))*;*PC(20:3(5Z,8Z,11Z)/22:6(4Z,7Z,10Z,13Z,16Z,19Z))*;*1-hexadecanoyl-2-(9Z-octadecenoyl)-sn-glycero-3-phospho-(1'-myo-inositol)*;*PI(16:0/18:0)	C00626;C00157;Unknown;C00626	2H_4	29	13	16	1	1	1	1	1
857.5919	211	857.5919	13872.4467	11879.861	10352.5471	12690.527	12764.4898	13872.4467	11879.861	10352.5471	12690.527	12765.619	4517.4693	7629.8155	5349.5921	8228.9156	6653.9494	8192.4769	6441.8591	16083.5304	9189.1667	9151.5038	7313.1169	10035.5148	7206.3795	3797.0495	3797.9698	12762.9427	5107.2318	8665.2941	7992.9538	Unknown;Unknown;Unknown;Unknown,Unknown	Unknown;LMGP06010001;Unknown;Unknown,LMGP01011054	Unknown;Unknown;Unknown;Unknown,Unknown	C43H79O13P1-[M+NH4+]-2H-5-{m+0}(0.99339)(Niso-2);C43H81O13P1-[M+NH4+]-2H-3-{m+0}(0.99337)(Niso-2);C50H82N1O8P1-[M+H+]-2H-1-{m+0}(0.9909)(Niso-2);C50H80N1O8P1-[M+H+]-2H-3-{m+0}(0.86062)(Niso-1)	HMDB09784;Unknown;HMDB08387;HMDB08452,Unknown	PI(16:0/18:2(9Z,12Z))*;*1-hexadecanoyl-2-(9Z-octadecenoyl)-sn-glycero-3-phospho-(1'-myo-inositol)*;*PC(20:3(5Z,8Z,11Z)/22:6(4Z,7Z,10Z,13Z,16Z,19Z))*;*PC(20:4(5Z,8Z,11Z,14Z)/22:6(4Z,7Z,10Z,13Z,16Z,19Z))*,*1-(5Z,8Z,11Z,14Z-eicosatetraenoyl)-2-(4Z,7Z,10Z,13Z,16Z,19Z-docosahexaenoyl)-sn-glycero-3-phosphocholine	C00626;Unknown;C00157;C00157,Unknown	2H_5	29	13	16	1	1	1	1	1
877.7296	233	877.7296	23350.6536	20889.5639	39135.7402	30314.9112	2082.8488	23350.6536	20889.5639	39135.7402	30314.9112	2082.9293	49564.0777	1347615.799	582766.8654	1428013.695	1870316.61	2315190.65	1777443.384	1531354.8	1992468.48	2224283.989	1266035.69	1784532.693	523371.5388	2179771.727	1713539.167	1895404.561	1397894.565	1454167.005	1788629.112	9544410,Unknown;9544125,Unknown;Unknown,Unknown	Unknown,LMGL03010398;Unknown,LMGL03010117;Unknown,LMGL03010649	Unknown,Unknown;Unknown,Unknown;Unknown,Unknown	C57H96O6-[M+H+]-{m+0}(0.87084)(Niso-5);C55H98O6-[M+Na+]-{m+0}(0.84006)(Niso-2);C57H94O6-[M+H+]-2H-2-{m+0}(0.82639)(Niso-4)	HMDB05447,Unknown;HMDB05363,Unknown;HMDB10507,Unknown	TG(16:1(9Z)/18:2(9Z,12Z)/20:4(5Z,8Z,11Z,14Z))[iso6]*,*1,2-di-(9Z,12Z-heptadecadienoyl)-3-(8Z,11Z,14Z-eicosatrienoyl)-sn-glycerol*;*TG(16:0/16:0/20:4(5Z,8Z,11Z,14Z))[iso3]*,*1,2-di-(9Z,12Z-heptadecadienoyl)-3-octadecanoyl-sn-glycerol*;*TG(18:3(9Z,12Z,15Z)/18:2(9Z,12Z)/18:3(9Z,12Z,15Z))[iso3]*,*1,2-di-(9Z-hexadecenoyl)-3-(4Z,7Z,10Z,13Z,16Z,19Z-docosahexaenoyl)-sn-glycerol	C00422,Unknown;C00422,Unknown;Unknown,Unknown	2H_2	29	13	16	1	1	1	1	1
878.7338243	878.7338	24469.5082	23948.1013	54146.0954	32505.0828	1199.0385	24469.5082	23948.1013	54146.0954	32505.0828	1199.0877	30785.8988	612435.9752	232747.6169	739619.9372	1185535.6	1511847.205	1137818.571	890524.9807	1252129.183	1432727.874	855559.199	1178453.952	218419.1108	1389635.325	1058704.307	1166499.709	896968.9861	882019.1762	1144612.598	Unknown,Unknown;Unknown,9544125;9544410,Unknown	Unknown,LMGL03010450;LMGL03010117,Unknown;Unknown,LMGL03010398	Unknown,Unknown;Unknown,Unknown;Unknown,Unknown	C57H94O6-[M+H+]-2H-3-{m+0}(1)(Niso-4);C55H98O6-[M+Na+]-2H-1-{m+0}(0.85806)(Niso-4);C57H96O6-[M+H+]-2H-1-{m+0}(0.84687)(Niso-4)	HMDB10507,Unknown;Unknown,HMDB05363;HMDB05447,Unknown	TG(18:3(9Z,12Z,15Z)/18:2(9Z,12Z)/18:3(9Z,12Z,15Z))[iso3]*,*1,2-di-(9Z,12Z-heptadecadienoyl)-3-(5Z,8Z,11Z,14Z-eicosatetraenoyl)-sn-glycerol*;*1,2-di-(9Z,12Z-heptadecadienoyl)-3-octadecanoyl-sn-glycerol*,*TG(16:0/16:0/20:4(5Z,8Z,11Z,14Z))[iso3]*;*TG(16:1(9Z)/18:2(9Z,12Z)/20:4(5Z,8Z,11Z,14Z))[iso6]*,*1,2-di-(9Z,12Z-heptadecadienoyl)-3-(8Z,11Z,14Z-eicosatrienoyl)-sn-glycerol	Unknown,Unknown;Unknown,C00422;C00422,Unknown	2H_3	29	13	16	1	1	1	1	1
879.7442	253	879.7442	29801.4151	22959.3984	46056.7528	36397.3127	4677.8809	29801.4151	22959.3984	46056.7528	36397.3127	4678.0904	50141.0611	905632.959	1079504.028	1395877.351	2299139.815	1730808.334	1142937.382	823813.2701	1251488.685	1408314.061	903148.1126	1258529.467	519848.4405	1908172.705	1906359.702	1211755.585	939877.9535	986158.3707	1272165.292	9544410,Unknown;9544086,Unknown;9544362,Unknown	Unknown,LMGL03010586;Unknown,LMGL03010099;Unknown,LMGL03010350	Unknown,Unknown;Unknown,Unknown;Unknown,Unknown	C57H96O6-[M+H+]-2H-2-{m+0}(0.9992)(Niso-3);C55H100O6-[M+Na+]-{m+0}(0.98835)(Niso-2);C57H98O6-[M+H+]-{m+0}(0.98698)(Niso-2)	HMDB05447,Unknown;HMDB05384,Unknown;HMDB05391,Unknown	TG(16:1(9Z)/18:2(9Z,12Z)/20:4(5Z,8Z,11Z,14Z))[iso6]*,*1-hexadecanoyl-2-(9Z-hexadecenoyl)-3-(4Z,7Z,10Z,13Z,16Z,19Z-docosahexaenoyl)-sn-glycerol*;*TG(16:0/18:1(9Z)/18:2(9Z,12Z))[iso6]*,*1-(9Z-heptadecenoyl)-2-(9Z,12Z-heptadecadienoyl)-3-octadecanoyl-sn-glycerol*;*TG(16:0/18:2(9Z,12Z)/20:4(5Z,8Z,11Z,14Z))[iso6]*,*1,2-di-(9Z,12Z-heptadecadienoyl)-3-(11Z,14Z-eicosadienoyl)-sn-glycerol	C00422,Unknown;C00422,Unknown;C00422,Unknown	2H_2	29	13	16	1	1	1	1	1
880.7491	264	880.7491	33576.3792	33419.4891	82049.7517	57549.9287	4624.7569	33576.3792	33419.4891	82049.7517	57549.9287	4624.9988	31544.2734	360718.2614	389900.7344	759041.6433	1536412.876	1183560.764	741147.2801	404649.5996	771550.005	918867.3226	619093.9791	838928.1765	208176.6229	1248345.845	1196684.417	770657.2053	615120.3031	576424.307	821154.1137	Unknown,9544125;Unknown,9544086;9544410,Unknown;9544362,Unknown	LMGL03010117,Unknown;LMGL03010099,Unknown;Unknown,LMGL03010398;Unknown,LMGL03010350	Unknown,Unknown;Unknown,Unknown;Unknown,Unknown;Unknown,Unknown	C55H98O6-[M+Na+]-2H-3-{m+0}(0.97778)(Niso-2);C55H100O6-[M+Na+]-2H-1-{m+0}(0.8324)(Niso-1);C57H96O6-[M+H+]-2H-3-{m+0}(0.82055)(Niso-1);C57H98O6-[M+H+]-2H-1-{m+0}(0.82029)(Niso-1)	Unknown,HMDB05363;Unknown,HMDB05384;HMDB05447,Unknown;HMDB05391,Unknown	1,2-di-(9Z,12Z-heptadecadienoyl)-3-octadecanoyl-sn-glycerol*,*TG(16:0/16:0/20:4(5Z,8Z,11Z,14Z))[iso3]*;*1-(9Z-heptadecenoyl)-2-(9Z,12Z-heptadecadienoyl)-3-octadecanoyl-sn-glycerol*,*TG(16:0/18:1(9Z)/18:2(9Z,12Z))[iso6]*;*TG(16:1(9Z)/18:2(9Z,12Z)/20:4(5Z,8Z,11Z,14Z))[iso6]*,*1,2-di-(9Z,12Z-heptadecadienoyl)-3-(8Z,11Z,14Z-eicosatrienoyl)-sn-glycerol*;*TG(16:0/18:2(9Z,12Z)/20:4(5Z,8Z,11Z,14Z))[iso6]…	Unknown,C00422;Unknown,C00422;C00422,Unknown;C00422,Unknown	2H_3	29	13	16	1	1	1	1	1
881.7604	271	881.7604	17839.0423	21750.4546	47901.927	37474.7362	2752.7891	17839.0423	21750.4546	47901.927	37474.7362	2752.9491	7820.0892	31672.4629	45258.8052	63688.201	566520.4176	143780.8133	42262.9027	21953.1519	38581.7788	115270.1823	66908.7862	80842.216	34165.715	241059.5926	456753.5836	49098.9694	68111.5377	35031.7961	100201.6259	Unknown,Unknown;9544319,Unknown;Unknown,Unknown;9544069,Unknown	Unknown,LMGP01010662;Unknown,LMGL03010306;Unknown,LMGL03010526;Unknown,LMGL03010083	Unknown,Unknown;Unknown,Unknown;Unknown,Unknown;Unknown,Unknown	C49H98N1O8P1-[M+NH4+]-2H-4-{m+0}(1)(Niso-4);C57H100O6-[M+H+]-{m+0}(0.9992)(Niso-3);C57H98O6-[M+H+]-2H-2-{m+0}(0.98699)(Niso-2);C55H102O6-[M+Na+]-{m+0}(0.83221)(Niso-1)	HMDB09244,Unknown;HMDB05385,Unknown;HMDB10501,Unknown;HMDB05369,Unknown	PE(20:0/24:0)*,*1-hexadecanoyl-2-pentacosanoyl-sn-glycero-3-phosphocholine*;*TG(16:0/18:1(9Z)/20:4(5Z,8Z,11Z,14Z))[iso6]*,*1,2-di-(9Z,12Z-heptadecadienoyl)-3-(11Z-eicosenoyl)-sn-glycerol*;*TG(18:3(9Z,12Z,15Z)/18:0/18:3(9Z,12Z,15Z))[iso3]*,*1,2-dihexadecanoyl-3-(4Z,7Z,10Z,13Z,16Z,19Z-docosahexaenoyl)-sn-glycerol*;*TG(16:0/18:0/18:2(9Z,12Z))[iso6]*,*1-heptadecanoyl-2-(9Z,12Z-heptadecadienoyl)-3-oct…	C00350,Unknown;C00422,Unknown;Unknown,Unknown;C00422,Unknown	2H_4	29	13	16	1	1	1	1	1
882.7653	275	882.7653	18481.4381	17618.2147	34124.6869	32172.9508	1818.801	18481.4381	17618.2147	34124.6869	32172.9508	1818.9087	3968.0758	18468.4287	38135.428	39871.5049	331339.649	85998.8235	26385.4509	15475.1017	22607.0622	32894.736	30403.0214	35386.426	17485.4292	121606.2468	279343.7371	32049.1654	34190.3397	23175.621	41285.3204	Unknown,Unknown;9544319,Unknown;9544069,Unknown;9544362,Unknown	Unknown,LMGP01010662;Unknown,LMGL03010306;Unknown,LMGL03010083;Unknown,LMGL03010350	Unknown,Unknown;Unknown,Unknown;Unknown,Unknown;Unknown,Unknown	C49H98N1O8P1-[M+NH4+]-2H-5-{m+0}(0.99951)(Niso-3);C57H100O6-[M+H+]-2H-1-{m+0}(0.9992)(Niso-3);C55H102O6-[M+Na+]-2H-1-{m+0}(0.98835)(Niso-2);C57H98O6-[M+H+]-2H-3-{m+0}(0.987)(Niso-2)	HMDB09244,Unknown;HMDB05385,Unknown;HMDB05369,Unknown;HMDB05391,Unknown	PE(20:0/24:0)*,*1-hexadecanoyl-2-pentacosanoyl-sn-glycero-3-phosphocholine*;*TG(16:0/18:1(9Z)/20:4(5Z,8Z,11Z,14Z))[iso6]*,*1,2-di-(9Z,12Z-heptadecadienoyl)-3-(11Z-eicosenoyl)-sn-glycerol*;*TG(16:0/18:0/18:2(9Z,12Z))[iso6]*,*1-heptadecanoyl-2-(9Z,12Z-heptadecadienoyl)-3-octadecanoyl-sn-glycerol*;*TG(16:0/18:2(9Z,12Z)/20:4(5Z,8Z,11Z,14Z))[iso6]*,*1,2-di-(9Z,12Z-heptadecadienoyl)-3-(11Z,14Z-eicosadi…	C00350,Unknown;C00422,Unknown;C00422,Unknown;C00422,Unknown	2H_5	29	13	16	1	1	1	1	1
905.762	326	905.762	5317.3482	3648.6631	10718.4548	3976.4536	1219.0825	5317.3482	3648.6631	10718.4548	3976.4536	1219.1084	12404.2141	75449.4734	93376.0728	183304.1653	538860.3633	858601.0712	825333.6405	472582.0844	782070.3139	1065440.709	656869.6923	870300.6246	77781.7791	679522.4345	602541.312	690552.4984	772065.9749	796039.6457	1056797.546	Unknown,Unknown;Unknown,Unknown;9544702,Unknown	Unknown,LMGP01010663;Unknown,LMGP02010292;Unknown,LMGL03010722	Unknown,Unknown;Unknown,Unknown;Unknown,Unknown	C50H100N1O8P1-[M+Na+]-2H-9-{m+0}(0.89728)(Niso-4);C51H100N1O8P1-[M+NH4+]-2H-2-{m+0}(0.88204)(Niso-4);C59H100O6-[M+H+]-{m+0}(0.84508)(Niso-4)	HMDB08058,Unknown;HMDB09765,Unknown;HMDB05462,Unknown	PC(18:0/24:0)*,*1-hexadecanoyl-2-hexacosanoyl-sn-glycero-3-phosphocholine*;*PE(24:1(15Z)/22:0)*,*1-docosanoyl-2-(15Z-tetracosenoyl)-sn-glycero-3-phosphoethanolamine*;*TG(18:1(9Z)/18:2(9Z,12Z)/20:4(5Z,8Z,11Z,14Z))[iso6]*,*1,2-di-(9Z,12Z,15Z-octadecatrienoyl)-3-(11Z-eicosenoyl)-sn-glycerol	C00157,Unknown;C00350,Unknown;C00422,Unknown	2H_9	29	13	16	1	1	1	1	1
906.766	329	906.766	5019.3259	4926.1451	12096.9696	8381.6456	1186.2929	5019.3259	4926.1451	12096.9696	8381.6456	1186.3255	4596.6135	44895.9606	60007.2075	83233.6899	292054.2862	557724.1901	528755.8821	223083.6651	488572.6773	696957.4901	455436.6042	575425.3273	37113.279	411222.1801	379090.8037	413385.3317	518864.9298	484402.5842	706861.7546	Unknown;Unknown,9544279;9544762,Unknown;9544702,Unknown	Unknown;LMGL03010266,Unknown;Unknown,LMGL03010794;Unknown,LMGL03010722	Unknown;Unknown,Unknown;Unknown,Unknown;Unknown,Unknown	C51H94N1O8P1-[M+NH4+]-2H-9-{m+0}(0.99942)(Niso-3);C57H102O6-[M+Na+]-2H-1-{m+0}(0.9992)(Niso-3);C59H98O6-[M+H+]-2H-3-{m+0}(0.99906)(Niso-3);C59H100O6-[M+H+]-2H-1-{m+0}(0.99906)(Niso-3)	HMDB09606;Unknown,HMDB05370;HMDB05392,Unknown;HMDB05462,Unknown	PE(22:4(7Z,10Z,13Z,16Z)/24:0)*;*1,2-di-(9Z,12Z-heptadecadienoyl)-3-eicosanoyl-sn-glycerol*,*TG(16:0/18:0/20:4(5Z,8Z,11Z,14Z))[iso6]*;*TG(16:0/20:4(5Z,8Z,11Z,14Z)/20:4(5Z,8Z,11Z,14Z))[iso3]*,*1,2-di-(9Z,12Z,15Z-octadecatrienoyl)-3-(11Z,14Z-eicosadienoyl)-sn-glycerol*;*TG(18:1(9Z)/18:2(9Z,12Z)/20:4(5Z,8Z,11Z,14Z))[iso6]*,*1,2-di-(9Z,12Z,15Z-octadecatrienoyl)-3-(11Z-eicosenoyl)-sn-glycerol	C00350;Unknown,C00422;C00422,Unknown;C00422,Unknown	2H_9	29	13	16	1	1	1	1	1
1051.5802	395	1051.5802	15163.086	8961.0215	10812.2125	11571.9361	8242.0197	15163.086	8961.0215	10812.2125	11571.9361	8242.7804	2536.2814	5137.9658	6749.0038	5254.7406	4692.775	4356.9242	3608.1338	5455.0174	5145.6536	6678.8754	2816.2718	4583.2765	4471.2764	2183.4973	3120.8538	5056.7392	1393.915	2637.0718	3591.4725	13010,Unknown	Unknown,LMST01150015	17406-45-0,Unknown	C50H83N1O21-[M+NH4+]-{m+0}(0.86203)(Niso-1)	Unknown,Unknown	Tomatine*,*(22S,25S)-5alpha-spirosolan-3beta-yl beta-D-glucopyranosyl-(1->2)-[beta-D-xylopyranosyl-(1->3)]-beta-D-glucopyranosyl-(1->4)-beta-D-galactopyranoside	C10827,C10827	N	29	13	16	1	1	1	1	1
1075.6141	396	1075.6141	5725.8056	5913.6616	6893.2249	3626.6497	4155.4135	5725.8056	5913.6616	6893.2249	3626.6497	4155.7752	11664.1437	9970.4119	12076.9833	5806.7179	1607.4021	1225.579	1288.4033	3164.3618	2042.6799	0	638.4424	968.2524	1839.2269	1296.9601	887.7984	1173.7766	1061.6464	1237.3609	1257.6732	Unknown	Unknown	Unknown	C52H89N3O15P2-[M+NH4+]-{m+0}(0.84572)(Niso-1)	HMDB06993	CDP-DG(18:1(11Z)/22:3(10Z,13Z,16Z))	Unknown	N	28	13	15	1	1	0.86	1	1
713.4485	66	713.4485	15381.1498	8824.1772	16456.8195	15667.6313	8110.7193	15381.1498	8824.1772	16456.8195	15667.6313	8111.7317	283476.6168	69957.754	27827.4858	69833.533	8675.6736	0	6162.2984	1626.5223	922.0586	1124.6559	3018.5361	2551.7758	56198.6481	20522.7015	10752.2644	42071.9731	0	9644.3802	2218.0459	47205004	Unknown	20283-48-1	C35H56O14-[M+H+]-2H-12-{m+0}(0.9819)(Niso-2)	Unknown	Chalcomycin	C15678	2H_12	27	13	14	1	1	0.86	1	0.75
429.2362	6	429.2362	5484.1892	6245.7194	3510.9729	5543.2118	4699.7839	5484.1892	6245.7194	3510.9729	5543.2118	4700.3159	4412.1087	6094.641	5775.2249	5361.3758	2256.021	1953.2478	1942.3771	3819.4122	2254.6216	3178.9517	1281.6901	0	4481.6613	4118.4366	3029.86	3510.9618	1711.8138	0	0	Unknown	LMGP02010104	Unknown	C17H34N1O8P1-[M+NH4+]-{m+0}(0.98399)(Niso-1)	Unknown	1,2-dihexanoyl-sn-glycero-3-phosphoethanolamine	Unknown	N	26	13	13	1	1	0.86	1	0.5
431.2461	10	431.2461	3668.7623	3891.9885	2006.6389	2107.1318	3521.6821	3668.7623	3891.9885	2006.6389	2107.1318	3522.1143	4796.3632	4023.6103	6132.1025	2655.0625	1521.6866	1147.0244	1408.8438	1220.9458	1641.4069	1174.6993	0	1036.2301	1700.1008	1785.2366	874.5754	798.1647	0	876.9322	0	Unknown;6439312;9026	LMFA08020078;Unknown;Unknown	Unknown;169523-06-2;2751-68-0	C20H41N1O4S1-[M+K+]-2H-1-{m+0}(0.98174)(Niso-1);C23H37N1O3S1-[M+Na+]-2H-1-{m+0}(0.97245)(Niso-1);C23H29N3O2S1-[M+NH4+]-2H-2-{m+0}(0.96995)(Niso-1)	Unknown;HMDB11678;Unknown	N-octadecanoyl-taurine*;*Geranylgeranylcysteine*;*Acetophenazine	Unknown;Unknown;C06807	2H_1	26	13	13	1	1	0.86	1	0.5
438.1907	14	438.1907	1878.3712	1524.3568	931.1723	1899.8868	1669.9154	1878.3712	1524.3568	931.1723	1899.8868	1669.9979	1902.5358	979.5702	0	3356.0594	4399.8234	4069.1701	3293.7163	6057.7955	4805.1685	2212.6066	1399.2975	3035.3871	1821.9389	2589.7171	1079.5309	2101.4519	2431.7485	2900.0701	3210.7688	13886;DBLINKS5644;11522;Unknown,12292;Unknown	Unknown;Unknown;Unknown;LMPK12020012,Unknown;Unknown	123898-42-0;Unknown;14028-90-1;Unknown,62596-29-6;111555-53-4	C20H33N1O7-[M+K+]-{m+0}(0.97783)(Niso-1);C23H30N2O4-[M+K+]-2H-1-{m+0}(0.97543)(Niso-1);C23H29N1O6-[M+Na+]-{m+0}(0.97073)(Niso-1);C25H24O6-[M+NH4+]-{m+0}(0.96653)(Niso-1);C26H26N2O3-[M+Na+]-2H-1-{m+0}(0.9614)(Niso-1)	Unknown;Unknown;Unknown;Unknown,Unknown;Unknown	Candoxatrilat*;*Desacetoxyvindoline*;*Alpinine*;*Shanciol*,*Morusin*;*Naltrindole	C11721;C02673;C09331;Unknown,C10106;C18128	2H_1	28	12	16	1	0.8	1	1	1
781.5377	97	781.5377	2515.8907	3921.0503	2621.3868	1727.2047	2834.7957	2515.8907	3921.0503	2621.3868	1727.2047	2835.0041	977.8489	1581.2459	0	2668.0492	1773.3069	1498.3586	2094.8373	6034.4823	4695.9336	3510.7648	3232.4523	5218.7453	3766.9795	1995.6186	1529.6249	4999.4357	1699.1546	2230.6571	1946.2275	24779578,Unknown;Unknown,Unknown;Unknown	Unknown,LMSP06020002;Unknown,LMGP01020041;LMGP02040014	862509-48-6,Unknown;Unknown,Unknown;Unknown	C40H77N1O11S1-[M+H+]-2H-1-{m+0}(0.91378)(Niso-1);C42H80N1O7P1-[M+K+]-2H-1-{m+0}(0.9112)(Niso-1);C45H76N1O6P1-[M+Na+]-2H-1-{m+0}(0.88655)(Niso-1)	HMDB12313,Unknown;HMDB08029,Unknown;Unknown	3-O-Sulfogalactosylceramide (d18:1/16:0)*,*(3'-sulfo)Galbeta-Cer(d18:1/16:0)*;*PC(16:1(9Z)/P-18:1(11Z))*,*1-hexadecyl-2-(6Z,9Z,12Z-octadecatrienoyl)-sn-glycero-3-phosphocholine*;*1-(8-[5]-ladderane-octanyl)-2-(8-[3]-ladderane-octanyl)-sn-glycerophosphoethanolamine	C06125,C06125;C00157,Unknown;Unknown	2H_1	28	12	16	1	0.8	1	1	1
786.5089	111	786.5089	7915.9179	6557.46	6686.2418	5232.4512	5938.0482	7915.9179	6557.46	6686.2418	5232.4512	5938.4826	23091.9571	25194.6403	0	18843.8442	11192.4867	9731.6778	10519.3668	17525.0248	13589.1637	10675.7227	14409.1856	14310.9443	39165.7155	13843.6449	12959.8292	19876.8728	8573.6335	9535.9842	9956.3366	Unknown	Unknown	Unknown	C45H72N1O8P1-[M+H+]-{m+0}(0.99456)(Niso-2)	HMDB09144	PE(18:3(6Z,9Z,12Z)/22:6(4Z,7Z,10Z,13Z,16Z,19Z))	C00350	N	28	12	16	1	0.8	1	1	1
787.5138	113	787.5138	9787.9138	8668.6404	9612.1702	7256.3669	9129.9358	9787.9138	8668.6404	9612.1702	7256.3669	9130.7886	8449.9056	12005.882	0	6969.1972	5318.9639	4440.3892	4600.9691	8183.7543	5554.1152	4653.829	4829.0432	6897.2381	11808.161	5888.2169	5328.4476	8127.0774	3093.5373	3936.025	4226.6425	Unknown	Unknown	Unknown	C45H72N1O8P1-[M+H+]-2H-1-{m+0}(0.88701)(Niso-1)	HMDB09144	PE(18:3(6Z,9Z,12Z)/22:6(4Z,7Z,10Z,13Z,16Z,19Z))	C00350	2H_1	28	12	16	1	0.8	1	1	1
802.5397	131	802.5397	5414.3905	6259.6868	4381.6641	6963.8166	4875.7997	5414.3905	6259.6868	4381.6641	6963.8166	4876.2184	1660.2516	1136.3111	0	4706.2695	4322.7727	1271.9574	1806.1004	3000.6386	2380.0708	1748.0423	1375.0448	3060.0083	2109.5953	1130.9525	2128.5269	3332.2521	1186.6456	3083.4458	1638.4606	Unknown;Unknown,Unknown	Unknown;Unknown,LMGP01010632	Unknown;Unknown,Unknown	C46H76N1O8P1-[M+H+]-{m+0}(0.89463)(Niso-4);C44H78N1O8P1-[M+Na+]-{m+0}(0.89159)(Niso-1)	HMDB08182;HMDB07890,Unknown	PC(18:3(6Z,9Z,12Z)/20:5(5Z,8Z,11Z,14Z,17Z))*;*PC(14:0/22:5(4Z,7Z,10Z,13Z,16Z))*,*1-hexadecanoyl-2-(5E,8E,11E,14E,17E-eicosapentaenoyl)-sn-glycero-3-phosphocholine	C00157;C00157,Unknown	N	28	12	16	1	0.8	1	1	1
803.5475	136	803.5475	5461305.521	5565288.086	2457053.668	6047474.611	3652400.077	5461305.521	5565288.086	2457053.668	6047474.611	3652730.358	5655821.498	3477013.353	0	2161063.215	784647.464	377468.0381	515931.7047	887211.1086	458969.1169	208814.3461	62174.2709	283577.166	1002812.003	428599.9441	234686.9782	432037.1509	262655.6469	362655.751	192322.6681	Unknown	Unknown	Unknown	C46H76N1O8P1-[M+H+]-2H-1-{m+0}(0.8818)(Niso-1)	HMDB08182	PC(18:3(6Z,9Z,12Z)/20:5(5Z,8Z,11Z,14Z,17Z))	C00157	2H_1	28	12	16	1	0.8	1	1	1
835.6071	190	835.6071	11917.5489	16620.5853	9158.1986	10304.1566	12327.3084	11917.5489	16620.5853	9158.1986	10304.1566	12328.4494	2526.6397	0	4074.3605	4861.0943	4187.6637	3657.2593	3165.772	5461.3208	6105.1118	4962.744	4356.6231	5075.6527	3552.3638	1310.2398	1023.5675	7670.2166	6437.351	4996.337	5800.5893	Unknown,Unknown;Unknown,Unknown;Unknown,Unknown;Unknown,Unknown	LMGP06010007,Unknown;LMGP01010641,Unknown;Unknown,LMGP01010847;Unknown,LMGP01010820	Unknown,Unknown;Unknown,Unknown;Unknown,Unknown;Unknown,Unknown	C41H79O13P1-[M+NH4+]-2H-7-{m+0}(0.9065)(Niso-1);C46H86N1O8P1-[M+Na+]-2H-1-{m+0}(0.88132)(Niso-1);C48H82N1O8P1-[M+H+]-2H-3-{m+0}(0.87126)(Niso-1);C48H84N1O8P1-[M+H+]-2H-1-{m+0}(0.87103)(Niso-1)	Unknown,HMDB09778;Unknown,HMDB08020;HMDB08090,Unknown;HMDB08057,Unknown	1,2-dihexadecanoyl-sn-glycero-3-phospho-(1'-myo-inositol)*,*PI(16:0/16:0)*;*1-hexadecanoyl-2-(13Z,16Z,19Z-docosatrienoyl)-sn-glycero-3-phosphocholine*,*PC(16:1(9Z)/22:2(13Z,16Z))*;*PC(18:1(11Z)/22:6(4Z,7Z,10Z,13Z,16Z,19Z))*,*1-(11Z-octadecenoyl)-2-(4Z,7Z,10Z,13Z,16Z,19Z-docosahexaenoyl)-sn-glycero-3-phosphocholine*;*PC(18:0/22:6(4Z,7Z,10Z,13Z,16Z,19Z))*,*1-octadecanoyl-2-(4E,7E,10E,13E,16E,19E-do…	Unknown,C00626;Unknown,C00157;C00157,Unknown;C00157,Unknown	2H_7	28	12	16	1	0.8	1	1	1
883.7697	276	883.7697	8166.1831	11620.2046	20881.6338	24458.3195	975.4402	8166.1831	11620.2046	20881.6338	24458.3195	975.5016	0	4406.6513	9688.6691	12675.9432	32249.3754	14841.0716	7656.1269	6129.083	9263.6528	9983.8746	11144.4671	11947.3805	4047.5442	15280.5753	26241.4723	9293.5165	8631.9115	6290.0842	10247.185	9544069,Unknown;9544362,Unknown;Unknown,Unknown;Unknown,9544086;9544410,Unknown;9544062,Unknown	Unknown,LMGL03010083;Unknown,LMGL03010350;Unknown,LMGL03010470;LMGL03010099,Unknown;Unknown,LMGL03010398;Unknown,LMGL03010071	Unknown,Unknown;Unknown,Unknown;Unknown,Unknown;Unknown,Unknown;Unknown,Unknown;Unknown,Unknown	C55H102O6-[M+Na+]-2H-2-{m+0}(0.98835)(Niso-2);C57H98O6-[M+H+]-2H-4-{m+0}(0.987)(Niso-2);C57H100O6-[M+H+]-2H-2-{m+0}(0.98697)(Niso-2);C55H100O6-[M+Na+]-2H-4-{m+0}(0.83259)(Niso-1);C57H96O6-[M+H+]-2H-6-{m+0}(0.82075)(Niso-1);C55H104O6-[M+Na+]-{m+0}(0.50802)(Niso-2)	HMDB05369,Unknown;HMDB05391,Unknown;HMDB10479,Unknown;Unknown,HMDB05384;HMDB05447,Unknown;HMDB05361,Unknown	TG(16:0/18:0/18:2(9Z,12Z))[iso6]*,*1-heptadecanoyl-2-(9Z,12Z-heptadecadienoyl)-3-octadecanoyl-sn-glycerol*;*TG(16:0/18:2(9Z,12Z)/20:4(5Z,8Z,11Z,14Z))[iso6]*,*1,2-di-(9Z,12Z-heptadecadienoyl)-3-(11Z,14Z-eicosadienoyl)-sn-glycerol*;*TG(18:2(9Z,12Z)/18:1(11Z)/18:2(9Z,12Z))[iso3]*,*1,2-dihexadecanoyl-3-(7Z,10Z,13Z,16Z,19Z-docosapentaenoyl)-sn-glycerol*;*1-(9Z-heptadecenoyl)-2-(9Z,12Z-heptadecadienoyl…	C00422,Unknown;C00422,Unknown;Unknown,Unknown;Unknown,C00422;C00422,Unknown;C00422,Unknown	2H_2	28	12	16	1	0.8	1	1	1
588.5351	408	588.5351	1153.717	10424.2726	8434.6042	6001.8172	4426.6045	1153.717	10424.2726	8434.6042	6001.8172	4426.943	6490.9193	5277.2929	2855.9924	9653.6127	0	2129.9914	4978.3193	7640.0251	0	1298.208	1730.0135	8787.2253	433533.5922	3400.3029	6735.4801	6079.5428	1230.7796	9806.7437	3402.1397	Unknown,Unknown	Unknown,LMSP02010006	2304-81-6,Unknown	C36H71N1O3-[M+Na+]-{m+0}(0.92645)(Niso-1)	HMDB00829,Unknown	N-Stearoylsphingosine*,*N-(octadecanoyl)-sphing-4-enine	Unknown,Unknown	N	27	12	15	1	0.8	0.86	1	1
780.5062	92	780.5062	999.1136	1161.9635	1529.9838	0	759.9031	999.1136	1161.9635	1529.9838	0	759.9182	4285.2747	4766.0856	1588.822	9177.8837	6151.0441	4674.4639	6786.4539	13474.1368	11747.6684	9106.3603	7205.4668	11299.5781	9262.4702	6346.1294	5694.5623	11141.8362	5041.5184	8306.6797	6568.4145	Unknown	LMGL05010005	Unknown	C40H75O12S1-[M+H+]-{m+0}(0.91549)(Niso-1)	Unknown	1-hexadecanoyl-2-pentadecanoyl-3-(6'-sulfo-alpha-D-quinovosyl)-sn-glycerol	Unknown	N	27	12	15	0.8	1	1	1	1
833.5916	185	833.5916	22901.7937	27194.7735	26252.8101	24493.5443	0	22901.7937	27194.7735	26252.8101	24493.5443	0	70680.4467	72806.1219	82564.3002	127184.3232	55405.6648	44520.2678	45875.6682	102100.0623	72389.072	64605.5818	34970.34	51992.4159	73298.3356	14734.7556	17768.8096	91251.4713	25174.6355	38940.7251	85424.8693	Unknown,Unknown;Unknown,Unknown;Unknown,Unknown;Unknown,Unknown;Unknown	LMGP06010007,Unknown;LMGP01010642,Unknown;Unknown,LMGP01010947;Unknown,LMGP01010847;LMGP03010003	Unknown,Unknown;Unknown,Unknown;Unknown,Unknown;Unknown,Unknown;Unknown	C41H79O13P1-[M+NH4+]-2H-5-{m+0}(0.99968)(Niso-3);C46H84N1O8P1-[M+Na+]-2H-1-{m+0}(0.99964)(Niso-3);C48H80N1O8P1-[M+H+]-2H-3-{m+0}(0.99957)(Niso-3);C48H82N1O8P1-[M+H+]-2H-1-{m+0}(0.99957)(Niso-3);C43H79N2O10P1-[M+NH4+]-2H-1-{m+0}(0.89322)(Niso-1)	Unknown,HMDB09778;Unknown,HMDB07988;HMDB08156,Unknown;HMDB08090,Unknown;Unknown	1,2-dihexadecanoyl-sn-glycero-3-phospho-(1'-myo-inositol)*,*PI(16:0/16:0)*;*1-hexadecanoyl-2-(7Z,10Z,13Z,16Z-docosatetraenoyl)-sn-glycero-3-phosphocholine*,*PC(16:0/22:4(7Z,10Z,13Z,16Z))*;*PC(18:2(9Z,12Z)/22:6(4Z,7Z,10Z,13Z,16Z,19Z))*,*1-(9Z,12Z-octadecadienoyl)-2-(4Z,7Z,10Z,13Z,16Z,19Z-docosahexaenoyl)-sn-glycero-3-phosphocholine*;*PC(18:1(11Z)/22:6(4Z,7Z,10Z,13Z,16Z,19Z))*,*1-(11Z-octadecenoyl)…	Unknown,C00626;Unknown,C00157;C00157,Unknown;C00157,Unknown;Unknown	2H_5	27	12	15	0.8	1	1	1	1
901.7314	306	901.7314	3221.7432	1405.4493	8753.8003	4523.1538	0	3221.7432	1405.4493	8753.8003	4523.1538	0	13029.1393	127239.2468	68252.0275	136640.5725	371211.5355	1085668.363	1267835.933	1105094.378	1257891.926	1596882.466	915838.8426	1218592.622	66581.1245	628812.383	389203.8304	1116361.613	1167476.75	1114041.699	1379823.539	9544831,Unknown;Unknown;Unknown;Unknown;Unknown;Unknown	Unknown,LMGL03010869;Unknown;Unknown;Unknown;Unknown;Unknown	Unknown,Unknown;Unknown;Unknown;Unknown;Unknown;Unknown	C59H96O6-[M+H+]-{m+0}(1)(Niso-4);C51H92N1O8P1-[M+NH4+]-2H-6-{m+0}(1)(Niso-5);C51H94N1O8P1-[M+NH4+]-2H-4-{m+0}(1)(Niso-5);C51H92N1O8P1-[M+NH4+]-2H-6-{m+0}(0.98908)(Niso-5);C51H92N1O8P1-[M+NH4+]-2H-6-{m+0}(0.88798)(Niso-5);C51H92N1O8P1-[M+NH4+]-2H-6-{m+0}(0.56266)(Niso-5)	HMDB05448,Unknown;HMDB09607;HMDB09606;HMDB09607;HMDB09607;HMDB09607	TG(16:1(9Z)/20:4(5Z,8Z,11Z,14Z)/20:4(5Z,8Z,11Z,14Z))[iso3]*,*1,2-di-(9Z,12Z,15Z-octadecatrienoyl)-3-(8Z,11Z,14Z-eicosatrienoyl)-sn-glycerol*;*PE(22:4(7Z,10Z,13Z,16Z)/24:1(15Z))*;*PE(22:4(7Z,10Z,13Z,16Z)/24:0)*;*PE(22:4(7Z,10Z,13Z,16Z)/24:1(15Z))*;*PE(22:4(7Z,10Z,13Z,16Z)/24:1(15Z))*;*PE(22:4(7Z,10Z,13Z,16Z)/24:1(15Z))	C00422,Unknown;C00350;C00350;C00350;C00350;C00350	2H_6	27	12	15	0.8	1	1	1	1
903.7465	314	903.7465	7002.7723	5126.7008	14584.9935	7193.7697	0	7002.7723	5126.7008	14584.9935	7193.7697	0	21101.5177	244041.7486	161483.9319	437487.8714	756243.3897	1489623.953	1675075.772	1369420.146	1648480.636	2109278.861	1279107.178	1734864.002	208476.1155	1071964.713	779560.8603	1405835.825	1483729.894	1540179.451	1923016.428	Unknown;9544762,Unknown	Unknown;Unknown,LMGL03010794	Unknown;Unknown,Unknown	C51H94N1O8P1-[M+NH4+]-2H-6-{m+0}(0.99351)(Niso-5);C59H98O6-[M+H+]-{m+0}(0.83141)(Niso-5)	HMDB09606;HMDB05392,Unknown	PE(22:4(7Z,10Z,13Z,16Z)/24:0)*;*TG(16:0/20:4(5Z,8Z,11Z,14Z)/20:4(5Z,8Z,11Z,14Z))[iso3]*,*1,2-di-(9Z,12Z,15Z-octadecatrienoyl)-3-(11Z,14Z-eicosadienoyl)-sn-glycerol	C00350;C00422,Unknown	2H_6	27	12	15	0.8	1	1	1	1
904.750432	904.7504	8117.3438	4925.9502	16655.6455	8766.3961	0	8117.3438	4925.9502	16655.6455	8766.3961	0	11407.1782	113237.9328	79187.9479	196961.2616	438666.5054	958673.4998	1060529.027	805271.2599	1034617.003	1333742.037	830601.0398	1127089.431	81544.7389	664235.608	485528.0003	880621.9393	958020.0097	964714.2145	1238553.582	9544831,Unknown;Unknown;Unknown;Unknown,9544319;9544762,Unknown	Unknown,LMGL03010869;Unknown;Unknown;LMGL03010306,Unknown;Unknown,LMGL03010794	Unknown,Unknown;Unknown;Unknown;Unknown,Unknown;Unknown,Unknown	C59H96O6-[M+H+]-2H-3-{m+0}(1)(Niso-4);C51H92N1O8P1-[M+NH4+]-2H-9-{m+0}(1)(Niso-4);C51H94N1O8P1-[M+NH4+]-2H-7-{m+0}(0.99942)(Niso-3);C57H100O6-[M+Na+]-2H-1-{m+0}(0.9992)(Niso-3);C59H98O6-[M+H+]-2H-1-{m+0}(0.99906)(Niso-3)	HMDB05448,Unknown;HMDB09607;HMDB09606;Unknown,HMDB05385;HMDB05392,Unknown	TG(16:1(9Z)/20:4(5Z,8Z,11Z,14Z)/20:4(5Z,8Z,11Z,14Z))[iso3]*,*1,2-di-(9Z,12Z,15Z-octadecatrienoyl)-3-(8Z,11Z,14Z-eicosatrienoyl)-sn-glycerol*;*PE(22:4(7Z,10Z,13Z,16Z)/24:1(15Z))*;*PE(22:4(7Z,10Z,13Z,16Z)/24:0)*;*1,2-di-(9Z,12Z-heptadecadienoyl)-3-(11Z-eicosenoyl)-sn-glycerol*,*TG(16:0/18:1(9Z)/20:4(5Z,8Z,11Z,14Z))[iso6]*;*TG(16:0/20:4(5Z,8Z,11Z,14Z)/20:4(5Z,8Z,11Z,14Z))[iso3]*,*1,2-di-(9Z,12Z,15Z-…	C00422,Unknown;C00350;C00350;Unknown,C00422;C00422,Unknown	2H_3	27	12	15	0.8	1	1	1	1
908.7818	334	908.7818	1358.2802	1470.9019	4540.0509	3764.7785	0	1358.2802	1470.9019	4540.0509	3764.7785	0	0	9929.37	18455.9795	17525.4875	46071.1504	46868.5764	37404.996	16508.4307	24397.3925	47212.765	32646.3942	36888.1812	9651.5735	38621.0838	62294.4054	29135.7883	47479.4974	34949.3009	60360.2363	Unknown,Unknown;Unknown,Unknown;Unknown;Unknown;Unknown;9544231,Unknown;9544702,Unknown;9544638,Unknown;Unknown	Unknown,LMGP01010663;Unknown,LMGP02010292;Unknown;Unknown;Unknown;Unknown,LMGL03010233;Unknown,LMGL03010722;Unknown,LMGL03010653;Unknown	Unknown,Unknown;Unknown,Unknown;Unknown;Unknown;Unknown;Unknown,Unknown;Unknown,Unknown;Unknown,Unknown;Unknown	C50H100N1O8P1-[M+Na+]-2H-12-{m+0}(0.99949)(Niso-3);C51H100N1O8P1-[M+NH4+]-2H-5-{m+0}(0.99942)(Niso-3);C52H98N1O8P1-[M+H+]-2H-12-{m+0}(0.99939)(Niso-3);C52H98N1O8P1-[M+H+]-2H-12-{m+0}(0.99939)(Niso-3);C52H98N1O8P1-[M+H+]-2H-12-{m+0}(0.9993)(Niso-3);C57H104O6-[M+Na+]-2H-1-{m+0}(0.99919)(Niso-3);C59H100O6-[M+H+]-2H-3-{m+0}(0.99906)(Niso-3);C59H102O6-[M+H+]-2H-1-{m+0}(0.99906)(Niso-3);C52H98N1O8P1-[M…	HMDB08058,Unknown;HMDB09509,Unknown;HMDB08356;HMDB08356;HMDB08356;HMDB05389,Unknown;HMDB05462,Unknown;HMDB05412,Unknown;HMDB08356	PC(18:0/24:0)*,*1-hexadecanoyl-2-hexacosanoyl-sn-glycero-3-phosphocholine*;*PE(22:0/24:1(15Z))*,*1-docosanoyl-2-(15Z-tetracosenoyl)-sn-glycero-3-phosphoethanolamine*;*PC(20:2(11Z,14Z)/24:1(15Z))*;*PC(20:2(11Z,14Z)/24:1(15Z))*;*PC(20:2(11Z,14Z)/24:1(15Z))*;*TG(16:0/18:2(9Z,12Z)/20:1(11Z))[iso6]*,*1-(9Z-heptadecenoyl)-2-(9Z,12Z-heptadecadienoyl)-3-eicosanoyl-sn-glycerol*;*TG(18:1(9Z)/18:2(9Z,12Z)/2…	C00157,Unknown;C00350,Unknown;C00157;C00157;C00157;C00422,Unknown;C00422,Unknown;C00422,Unknown;C00157	2H_12	26	11	15	0.8	0.8	1	1	1
907.7698331	907.7698	1682.9986	2320.2047	6168.6668	6222.6879	0	1682.9986	2320.2047	6168.6668	6222.6879	0	0	10000.355	13691.3692	14735.4708	24383.8396	47609.3944	41046.9285	21827.7001	37460.4774	67478.7775	39466.7334	40104.4527	0	30998.2621	0	32364.2385	51043.0066	37923.9858	64486.8621	Unknown;Unknown;Unknown,9544319;Unknown,9544279;9544231,Unknown;9544831,Unknown;9544762,Unknown;9544702,Unknown	Unknown;Unknown;LMGL03010306,Unknown;LMGL03010266,Unknown;Unknown,LMGL03010233;Unknown,LMGL03010869;Unknown,LMGL03010794;Unknown,LMGL03010926	Unknown;Unknown;Unknown,Unknown;Unknown,Unknown;Unknown,Unknown;Unknown,Unknown;Unknown,Unknown;Unknown,Unknown	C51H92N1O8P1-[M+NH4+]-2H-12-{m+0}(0.99012)(Niso-2);C51H94N1O8P1-[M+NH4+]-2H-10-{m+0}(0.99009)(Niso-2);C57H100O6-[M+Na+]-2H-4-{m+0}(0.987)(Niso-2);C57H102O6-[M+Na+]-2H-2-{m+0}(0.98696)(Niso-2);C57H104O6-[M+Na+]-{m+0}(0.98693)(Niso-2);C59H96O6-[M+H+]-2H-6-{m+0}(0.98554)(Niso-2);C59H98O6-[M+H+]-2H-4-{m+0}(0.98551)(Niso-2);C59H100O6-[M+H+]-2H-2-{m+0}(0.98548)(Niso-2)	HMDB09607;HMDB09606;Unknown,HMDB05385;Unknown,HMDB05370;HMDB05389,Unknown;HMDB05448,Unknown;HMDB05392,Unknown;HMDB05462,Unknown	PE(22:4(7Z,10Z,13Z,16Z)/24:1(15Z))*;*PE(22:4(7Z,10Z,13Z,16Z)/24:0)*;*1,2-di-(9Z,12Z-heptadecadienoyl)-3-(11Z-eicosenoyl)-sn-glycerol*,*TG(16:0/18:1(9Z)/20:4(5Z,8Z,11Z,14Z))[iso6]*;*1,2-di-(9Z,12Z-heptadecadienoyl)-3-eicosanoyl-sn-glycerol*,*TG(16:0/18:0/20:4(5Z,8Z,11Z,14Z))[iso6]*;*TG(16:0/18:2(9Z,12Z)/20:1(11Z))[iso6]*,*1-(9Z-heptadecenoyl)-2-(9Z,12Z-heptadecadienoyl)-3-eicosanoyl-sn-glycerol*;*…	C00350;C00350;Unknown,C00422;Unknown,C00422;C00422,Unknown;C00422,Unknown;C00422,Unknown;C00422,Unknown	2H_12	24	9	15	0.8	0.8	1	0.33	1
616.5668	46	616.5668	1093.7492	10838.2263	4911.2266	6798.3731	0	1093.7492	10838.2263	4911.2266	6798.3731	0	2226.7424	3205.944	0	9460.5286	1009.9289	1172.3502	4167.6118	5488.762	0	1517.1147	2131.5141	6992.2469	372792.1185	2610.522	6365.7334	4546.1457	651.3265	9109.5885	2247.9694	5289390,Unknown	Unknown,LMSP02010007	104404-17-3,Unknown	C38H75N1O3-[M+Na+]-{m+0}(0.91808)(Niso-1)	HMDB04951,Unknown	Ceramide (d18:1/20:0)*,*N-(eicosanoyl)-sphing-4-enine	C00195,Unknown	N	25	11	14	0.8	0.8	0.86	1	1
438.2061	18	438.2061	1259.3217	1232.1134	0	1842.849	1713.8735	1259.3217	1232.1134	0	1842.849	1713.9234	1903.5501	0	0	4520.2986	5559.5478	5361.0416	3789.6581	7908.0434	5046.6381	2527.3102	999.5684	3260.7825	1613.5892	3132.3271	1641.7585	1707.4027	2260.1955	3042.8533	3793.4962	13761;10902	Unknown;Unknown	59880-97-6;114531-28-1	C21H31N3O5S1-[M+H+]-{m+0}(0.97582)(Niso-1);C24H33N1O4-[M+K+]-{m+0}(0.96779)(Niso-1)	Unknown;Unknown	FMLP*;*SpiramineA	C11596;C08709	N	25	10	15	0.8	0.6	1	1	1
902.735231	902.7352	3882.4473	3139.6128	11183.393	7408.3729	0	3882.4473	3139.6128	11183.393	7408.3729	0	0	67844.3075	0	60699.8015	160467.778	682669.3281	796673.0231	616987.8339	768108.1045	1008711.369	586101.8911	750692.3841	29672.5494	358203.8229	203059.2735	688224.4114	734742.2268	689493.6359	873297.0187	Unknown,Unknown;Unknown,Unknown;Unknown;Unknown;Unknown,Unknown;Unknown,9544362;Unknown,Unknown;Unknown,Unknown;Unknown,Unknown;9544831,Unknown	Unknown,LMGP01010004;Unknown,LMGP01010004;Unknown;Unknown;Unknown,LMGL03010946;LMGL03010350,Unknown;Unknown,LMGP01010004;Unknown,LMGP01010004;Unknown,LMGL03010946;Unknown,LMGL03010869	Unknown,Unknown;Unknown,Unknown;Unknown;Unknown;Unknown,Unknown;Unknown,Unknown;Unknown,Unknown;Unknown,Unknown;Unknown,Unknown;Unknown,Unknown	C51H90N1O8P1-[M+NH4+]-2H-9-{m+0}(1)(Niso-4);C51H90N1O8P1-[M+NH4+]-2H-9-{m+0}(1)(Niso-4);C51H92N1O8P1-[M+NH4+]-2H-7-{m+0}(1)(Niso-4);C51H94N1O8P1-[M+NH4+]-2H-5-{m+0}(1)(Niso-4);C59H94O6-[M+H+]-2H-3-{m+0}(1)(Niso-4);C57H98O6-[M+Na+]-2H-1-{m+0}(1)(Niso-4);C51H90N1O8P1-[M+NH4+]-2H-9-{m+0}(1)(Niso-4);C51H90N1O8P1-[M+NH4+]-2H-9-{m+0}(1)(Niso-4);C59H94O6-[M+H+]-2H-3-{m+0}(1)(Niso-4);C59H96O6-[M+H+]-2H-1…	HMDB09641,Unknown;HMDB09641,Unknown;HMDB09607;HMDB09606;HMDB10508,Unknown;Unknown,HMDB05391;HMDB09641,Unknown;HMDB09641,Unknown;HMDB10508,Unknown;HMDB05448,Unknown	PE(22:5(4Z,7Z,10Z,13Z,16Z)/24:1(15Z))*,*1-heneicosanoyl-2-(4Z,7Z,10Z,13Z,16Z,19Z-docosahexaenoyl)-sn-glycero-3-phosphocholine*;*PE(22:5(4Z,7Z,10Z,13Z,16Z)/24:1(15Z))*,*1-heneicosanoyl-2-(4Z,7Z,10Z,13Z,16Z,19Z-docosahexaenoyl)-sn-glycero-3-phosphocholine*;*PE(22:4(7Z,10Z,13Z,16Z)/24:1(15Z))*;*PE(22:4(7Z,10Z,13Z,16Z)/24:0)*;*TG(18:3(9Z,12Z,15Z)/18:2(9Z,12Z)/20:5(5Z,8Z,11Z,14Z,17Z))[iso6]*,*1,2-di-(…	C00350,Unknown;C00350,Unknown;C00350;C00350;Unknown,Unknown;Unknown,C00422;C00350,Unknown;C00350,Unknown;Unknown,Unknown;C00422,Unknown	2H_9	25	10	15	0.8	0.6	1	1	1
930.7666367	930.7666	3230.2176	2195.0844	7407.3088	6520.3355	0	3230.2176	2195.0844	7407.3088	6520.3355	0	0	12116.4865	0	13099.1709	36103.339	69455.6817	79454.2629	19894.4442	42416.9772	85059.4113	53106.2284	51688.4079	9828.1442	45593.7102	36051.6352	53454.001	70086.5499	96767.3171	111701.9937	Unknown,9544638;9545277,Unknown;9545200,Unknown	LMGL03010653,Unknown;Unknown,LMGL03011316;Unknown,LMGL03011236	Unknown,Unknown;Unknown,Unknown;Unknown,Unknown	C59H102O6-[M+Na+]-2H-1-{m+0}(0.98546)(Niso-2);C61H98O6-[M+H+]-2H-3-{m+0}(0.9839)(Niso-2);C61H100O6-[M+H+]-2H-1-{m+0}(0.98386)(Niso-2)	Unknown,HMDB05412;HMDB05476,Unknown;HMDB05463,Unknown	1,2-di-(9Z,12Z,15Z-octadecatrienoyl)-3-eicosanoyl-sn-glycerol*,*TG(18:0/18:2(9Z,12Z)/20:4(5Z,8Z,11Z,14Z))[iso6]*;*TG(18:2(9Z,12Z)/20:4(5Z,8Z,11Z,14Z)/20:4(5Z,8Z,11Z,14Z))[iso3]*,*1-(9Z,12Z-octadecadienoyl)-2,3-di-(5Z,8Z,11Z,14Z-eicosatetraenoyl)-sn-glycerol*;*TG(18:1(9Z)/20:4(5Z,8Z,11Z,14Z)/20:4(5Z,8Z,11Z,14Z))[iso3]*,*1-(9Z,12Z,15Z-octadecatrienoyl)-2,3-di-(8Z,11Z,14Z-eicosatrienoyl)-sn-glycerol	Unknown,C00422;C00422,Unknown;C00422,Unknown	2H_1	25	10	15	0.8	0.6	1	1	1
925.7315	355	925.7315	4397.0422	2553.1101	8721.2126	5195.0366	0	4397.0422	2553.1101	8721.2126	5195.0366	0	0	27276.4052	0	23826.4455	64788.3822	200964.8952	172866.8964	87635.3863	117302.4782	225321.3212	197689.104	207817.3207	0	89370.0685	46184.0822	205481.7032	199278.835	200670.0203	264980.2497	Unknown,Unknown	Unknown,LMGL03011393	Unknown,Unknown	C61H96O6-[M+H+]-{m+0}(1)(Niso-5)	HMDB10510,Unknown	TG(18:3(9Z,12Z,15Z)/18:2(9Z,12Z)/22:6(4Z,7Z,10Z,13Z,16Z,19Z))[iso6]*,*1-(9Z,12Z,15Z-octadecatrienoyl)-2,3-di-(5Z,8Z,11Z,14Z-eicosatetraenoyl)-sn-glycerol	Unknown,Unknown	N	24	9	15	0.8	0.6	1	0.67	1
926.736358	926.736	9622.5926	5744.0598	16683.2336	8617.1665	0	9622.5926	5744.0598	16683.2336	8617.1665	0	0	18938.7684	0	16726.9302	36067.5684	102723.7846	81281.9919	55098.2637	56634.7948	109013.9598	117448.3115	110209.5622	0	45720.3836	27095.2046	94998.8355	97988.4403	94417.8451	124738.4228	Unknown,Unknown;Unknown,9544762;Unknown,Unknown	Unknown,LMGL03011473;LMGL03010794,Unknown;Unknown,LMGL03011393	Unknown,Unknown;Unknown,Unknown;Unknown,Unknown	C61H94O6-[M+H+]-2H-3-{m+0}(1)(Niso-4);C59H98O6-[M+Na+]-2H-1-{m+0}(1)(Niso-4);C61H96O6-[M+H+]-2H-1-{m+0}(0.99891)(Niso-3)	HMDB10512,Unknown;Unknown,HMDB05392;HMDB10510,Unknown	TG(18:3(9Z,12Z,15Z)/18:3(9Z,12Z,15Z)/22:6(4Z,7Z,10Z,13Z,16Z,19Z))[iso3]*,*1-(9Z,12Z-octadecadienoyl)-2,3-di-(5Z,8Z,11Z,14Z,17Z-eicosapentaenoyl)-sn-glycerol*;*1,2-di-(9Z,12Z,15Z-octadecatrienoyl)-3-(11Z,14Z-eicosadienoyl)-sn-glycerol*,*TG(16:0/20:4(5Z,8Z,11Z,14Z)/20:4(5Z,8Z,11Z,14Z))[iso3]*;*TG(18:3(9Z,12Z,15Z)/18:2(9Z,12Z)/22:6(4Z,7Z,10Z,13Z,16Z,19Z))[iso6]*,*1-(9Z,12Z,15Z-octadecatrienoyl)-2,3-…	Unknown,Unknown;Unknown,C00422;Unknown,Unknown	2H_3	24	9	15	0.8	0.6	1	0.67	1
560.504	41	560.504	0	3256.2438	2125.3612	2460.1481	1247.6239	0	3256.2438	2125.3612	2460.1481	1247.702	1754.1661	0	0	3601.0614	792.5246	1327.3304	1991.5787	4013.0552	0	1078.7701	883.1256	4227.9156	100527.3407	1393.6925	2920.0595	3964.5442	0	4434.2095	1847.5139	5353456,Unknown;Unknown	Unknown,LMSP02010004;LMPR04000025	24696-26-2,Unknown;Unknown	C34H67N1O3-[M+Na+]-{m+0}(0.93437)(Niso-1);C36H62O3-[M+NH4+]-{m+0}(0.92818)(Niso-1)	HMDB00790,Unknown;Unknown	N-Palmitoylsphingosine*,*N-(hexadecanoyl)-sphing-4-enine*;*2-methyl-32,35-anhydrobacteriohopanetetrol	Unknown,Unknown;Unknown	N	23	10	13	0.8	0.6	0.86	1	0.75
453.1772	33	453.1772	4102.7663	2401.8969	0	2790.1259	1928.1096	4102.7663	2401.8969	0	2790.1259	1928.1953	0	0	0	5872.9942	7067.5381	4391.1429	6052.6247	9332.5604	7459.0017	3511.6348	2254.7212	4612.0023	535.5238	7175.5408	1540.532	2390.0673	2090.2585	2503.6971	3656.7731	DBLINKS4326	Unknown	Unknown	C23H30N2O5-[M+K+]-{m+0}(0.96972)(Niso-1)	Unknown	Deacetylvindoline	C01091	N	24	9	15	0.8	0.4	1	1	1
927.7474	361	927.7474	6418.5807	4556.5807	13353.8802	10698.1885	0	6418.5807	4556.5807	13353.8802	10698.1885	0	0	0	0	37029.1559	117968.6264	218441.8077	236782.6473	69971.8006	121922.0164	259244.4913	190622.9256	208586.106	0	164381.5152	106288.1263	206089.2821	247589.5896	311956.7759	368267.011	9545277,Unknown	Unknown,LMGL03011316	Unknown,Unknown	C61H98O6-[M+H+]-{m+0}(0.94229)(Niso-4)	HMDB05476,Unknown	TG(18:2(9Z,12Z)/20:4(5Z,8Z,11Z,14Z)/20:4(5Z,8Z,11Z,14Z))[iso3]*,*1-(9Z,12Z-octadecadienoyl)-2,3-di-(5Z,8Z,11Z,14Z-eicosatetraenoyl)-sn-glycerol	C00422,Unknown	N	23	8	15	0.8	0.4	1	0.67	1
928.7513363	928.7513	6840.5019	5257.4247	12898.9105	13015.9006	0	6840.5019	5257.4247	12898.9105	13015.9006	0	0	0	0	21853.4875	54658.2476	111001.9735	117982.0095	37412.1319	65907.5199	132078.2675	116206.7024	104330.5867	0	77008.3936	51095.0036	98713.3331	122010.967	151415.2808	187945.9472	Unknown,9544702;Unknown,Unknown;9545277,Unknown	LMGL03010722,Unknown;Unknown,LMGL03011393;Unknown,LMGL03011316	Unknown,Unknown;Unknown,Unknown;Unknown,Unknown	C59H100O6-[M+Na+]-2H-1-{m+0}(0.99906)(Niso-3);C61H96O6-[M+H+]-2H-3-{m+0}(0.99891)(Niso-3);C61H98O6-[M+H+]-2H-1-{m+0}(0.99891)(Niso-3)	Unknown,HMDB05462;HMDB10510,Unknown;HMDB05476,Unknown	1,2-di-(9Z,12Z,15Z-octadecatrienoyl)-3-(11Z-eicosenoyl)-sn-glycerol*,*TG(18:1(9Z)/18:2(9Z,12Z)/20:4(5Z,8Z,11Z,14Z))[iso6]*;*TG(18:3(9Z,12Z,15Z)/18:2(9Z,12Z)/22:6(4Z,7Z,10Z,13Z,16Z,19Z))[iso6]*,*1-(9Z,12Z,15Z-octadecatrienoyl)-2,3-di-(5Z,8Z,11Z,14Z-eicosatetraenoyl)-sn-glycerol*;*TG(18:2(9Z,12Z)/20:4(5Z,8Z,11Z,14Z)/20:4(5Z,8Z,11Z,14Z))[iso3]*,*1-(9Z,12Z-octadecadienoyl)-2,3-di-(5Z,8Z,11Z,14Z-eicos…	Unknown,C00422;Unknown,Unknown;C00422,Unknown	2H_1	23	8	15	0.8	0.4	1	0.67	1
904.7407319	904.7407	0	0	0	0	0	0	0	0	0	0	0	6558.0569	5930.1621	7580.1352	12148.4331	20030.5277	23674.4914	20977.1231	22449.9541	25544.5919	18623.5651	20142.156	5810.9545	13822.4895	10818.8574	18305.0679	22544.9412	20001.6896	27437.436	Unknown,Unknown;Unknown;Unknown;Unknown,Unknown;Unknown,Unknown;Unknown;Unknown,9544362	Unknown,LMGP01010004;LMGL03010675;LMGL03011019;Unknown,LMGL03010946;Unknown,LMGP01020067;LMGL03010746;LMGL03010350,Unknown	Unknown,Unknown;Unknown;Unknown;Unknown,Unknown;Unknown,Unknown;Unknown;Unknown,Unknown	C51H90N1O8P1-[M+NH4+]-2H-11-{m+0}(0.99013)(Niso-2);C58H94O6-[M+NH4+]-{m+0}(0.98628)(Niso-2);C59H92O6-[M+H+]-2H-7-{m+0}(0.98558)(Niso-2);C59H94O6-[M+H+]-2H-5-{m+0}(0.98555)(Niso-2);C50H102N1O7P1-[M+K+]-2H-6-{m+0}(0.98291)(Niso-2);C58H92O6-[M+NH4+]-2H-2-{m+0}(0.96605)(Niso-2);C57H98O6-[M+Na+]-2H-3-{m+0}(0.82049)(Niso-1)	HMDB09641,Unknown;Unknown;Unknown;HMDB10508,Unknown;HMDB13423,Unknown;Unknown;Unknown,HMDB05391	PE(22:5(4Z,7Z,10Z,13Z,16Z)/24:1(15Z))*,*1-heneicosanoyl-2-(4Z,7Z,10Z,13Z,16Z,19Z-docosahexaenoyl)-sn-glycero-3-phosphocholine*;*1-(9Z,12Z-heptadecadienoyl)-2-(9Z,12Z,15Z-octadecatrienoyl)-3-(5Z,8Z,11Z,14Z-eicosatetraenoyl)-sn-glycerol*;*1-(9Z-hexadecenoyl)-2,3-di-(5Z,8Z,11Z,14Z,17Z-eicosapentaenoyl)-sn-glycerol*;*TG(18:3(9Z,12Z,15Z)/18:2(9Z,12Z)/20:5(5Z,8Z,11Z,14Z,17Z))[iso6]*,*1,2-di-(9Z,12Z,15Z…	C00350,Unknown;Unknown;Unknown;Unknown,Unknown;Unknown,Unknown;Unknown;Unknown,C00422	2H_11	18	7	11	0	0.8	1	1	1
907.7776	332	907.7776	0	0	0	0	0	0	0	0	0	0	0	14549.2109	27113.5338	25755.8455	74520.0302	75635.7309	53565.5371	22830.6319	40017.6344	88339.2162	39715.8924	51525.3955	15538.8857	72335.5425	141068.064	44223.477	85068.1388	54990.3651	113049.4707	Unknown,Unknown;9544638,Unknown;Unknown,Unknown;Unknown	Unknown,LMGP01010663;Unknown,LMGL03010653;Unknown,LMGP02010292;Unknown	Unknown,Unknown;Unknown,Unknown;Unknown,Unknown;Unknown	C50H100N1O8P1-[M+Na+]-2H-11-{m+0}(0.98611)(Niso-4);C59H102O6-[M+H+]-{m+0}(0.97117)(Niso-4);C51H100N1O8P1-[M+NH4+]-2H-4-{m+0}(0.93312)(Niso-4);C52H98N1O8P1-[M+H+]-2H-11-{m+0}(0.9078)(Niso-4)	HMDB08058,Unknown;HMDB05412,Unknown;HMDB09509,Unknown;HMDB08356	PC(18:0/24:0)*,*1-hexadecanoyl-2-hexacosanoyl-sn-glycero-3-phosphocholine*;*TG(18:0/18:2(9Z,12Z)/20:4(5Z,8Z,11Z,14Z))[iso6]*,*1,2-di-(9Z,12Z,15Z-octadecatrienoyl)-3-eicosanoyl-sn-glycerol*;*PE(22:0/24:1(15Z))*,*1-docosanoyl-2-(15Z-tetracosenoyl)-sn-glycero-3-phosphoethanolamine*;*PC(20:2(11Z,14Z)/24:1(15Z))	C00157,Unknown;C00422,Unknown;C00350,Unknown;C00157	2H_11	18	7	11	0	0.8	1	1	1
927.737636	927.7376	0	0	0	0	0	0	0	0	0	0	0	9350.0212	7589.2876	7406.9852	16061.8587	21671.6243	18688.8817	15677.8094	17802.2266	20751.0253	15240.1159	17501.0807	3736.7594	12331.2783	8885.3018	20117.4876	17850.4745	20479.5932	22018.3777	Unknown,9544762;Unknown,9544702;Unknown,Unknown;Unknown,Unknown	LMGL03010794,Unknown;LMGL03010722,Unknown;Unknown,LMGL03011473;Unknown,LMGL03011620	Unknown,Unknown;Unknown,Unknown;Unknown,Unknown;Unknown,Unknown	C59H98O6-[M+Na+]-2H-2-{m+0}(0.9855)(Niso-2);C59H100O6-[M+Na+]-{m+0}(0.98547)(Niso-2);C61H94O6-[M+H+]-2H-4-{m+0}(0.98394)(Niso-2);C61H96O6-[M+H+]-2H-2-{m+0}(0.9839)(Niso-2)	Unknown,HMDB05392;Unknown,HMDB05462;HMDB10512,Unknown;HMDB10533,Unknown	1,2-di-(9Z,12Z,15Z-octadecatrienoyl)-3-(11Z,14Z-eicosadienoyl)-sn-glycerol*,*TG(16:0/20:4(5Z,8Z,11Z,14Z)/20:4(5Z,8Z,11Z,14Z))[iso3]*;*1,2-di-(9Z,12Z,15Z-octadecatrienoyl)-3-(11Z-eicosenoyl)-sn-glycerol*,*TG(18:1(9Z)/18:2(9Z,12Z)/20:4(5Z,8Z,11Z,14Z))[iso6]*;*TG(18:3(9Z,12Z,15Z)/18:3(9Z,12Z,15Z)/22:6(4Z,7Z,10Z,13Z,16Z,19Z))[iso3]*,*1-(9Z,12Z-octadecadienoyl)-2,3-di-(5Z,8Z,11Z,14Z,17Z-eicosapentaeno…	Unknown,C00422;Unknown,C00422;Unknown,Unknown;Unknown,Unknown	2H_2	18	7	11	0	0.8	1	1	1
953.7545503	953.7545	0	0	0	0	0	0	0	0	0	0	0	0	1441.5462	1077.4602	0	0	7307.2335	0	0	0	7062.3956	0	0	3302.309	2213.3575	0	5766.2309	8358.0518	7775.9133	Unknown,9545124;Unknown,Unknown	LMGL03011159,Unknown;Unknown,LMGL03011909	Unknown,Unknown;Unknown,Unknown	C61H102O6-[M+Na+]-{m+0}(0.7944)(Niso-1);C63H96O6-[M+H+]-2H-4-{m+0}(0.78161)(Niso-1)	Unknown,HMDB05413;HMDB10516,Unknown	1-(9Z,12Z-octadecadienoyl)-2,3-di-(8Z,11Z,14Z-eicosatrienoyl)-sn-glycerol*,*TG(18:0/20:4(5Z,8Z,11Z,14Z)/20:4(5Z,8Z,11Z,14Z))[iso3]*;*TG(18:3(9Z,12Z,15Z)/20:4(5Z,8Z,11Z,14Z)/22:6(4Z,7Z,10Z,13Z,16Z,19Z))[iso6]*,*1-(8Z,11Z,14Z-eicosatrienoyl)-2,3-di-(5Z,8Z,11Z,14Z,17Z-eicosapentaenoyl)-sn-glycerol	Unknown,C00422;Unknown,Unknown	2H_4	9	4	5	0	0.4	0.29	0.67	0.75
904.7836321	904.7836	0	0	0	0	0	0	0	0	0	0	0	0	0	0	1614.2479	9160.9973	9704.9349	5119.4877	8824.8666	13600.5587	7395.5787	9931.1994	1345.0976	5208.2878	4024.709	7572.0395	10054.0706	10582.6287	13152.451	9544047,Unknown	Unknown,LMGL03010060	Unknown,Unknown	C55H106O6-[M+K+]-2H-3-{m+0}(0.84313)(Niso-1)	HMDB05358,Unknown	TG(16:0/16:0/20:0)[iso3]*,*1,2-diheptadecanoyl-3-octadecanoyl-sn-glycerol	C00422,Unknown	2H_3	15	4	11	0	0.2	1	1	1
905.7436324	905.7436	0	0	0	0	0	0	0	0	0	0	0	0	0	0	4854.2095	6982.6723	7532.3015	7355.252	6885.8376	11503.5873	5797.266	7585.2752	2165.0828	4624.2972	4982.2496	7725.5224	8393.0188	7757.5794	11085.357	Unknown,Unknown;Unknown;Unknown;Unknown	Unknown,LMGP01020067;LMGL03010746;LMGL03010675;LMGL03011019	Unknown,Unknown;Unknown;Unknown;Unknown	C50H102N1O7P1-[M+K+]-2H-7-{m+0}(0.87055)(Niso-1);C58H92O6-[M+NH4+]-2H-3-{m+0}(0.81223)(Niso-1);C58H94O6-[M+NH4+]-2H-1-{m+0}(0.81196)(Niso-1);C59H92O6-[M+H+]-2H-8-{m+0}(0.80858)(Niso-1)	HMDB13423,Unknown;Unknown;Unknown;Unknown	PC(o-18:0/24:0)*,*1-hexadecyl-2-hexacosanoyl-sn-glycero-3-phosphocholine*;*1-(9Z,12Z-heptadecadienoyl)-2-(9Z,12Z,15Z-octadecatrienoyl)-3-(5Z,8Z,11Z,14Z,17Z-eicosapentaenoyl)-sn-glycerol*;*1-(9Z,12Z-heptadecadienoyl)-2-(9Z,12Z,15Z-octadecatrienoyl)-3-(5Z,8Z,11Z,14Z-eicosatetraenoyl)-sn-glycerol*;*1-(9Z-hexadecenoyl)-2,3-di-(5Z,8Z,11Z,14Z,17Z-eicosapentaenoyl)-sn-glycerol	Unknown,Unknown;Unknown;Unknown;Unknown	2H_7	15	4	11	0	0.2	1	1	1
903.7797316	903.7797	0	0	0	0	0	0	0	0	0	0	0	0	0	0	5332.991	15754.9071	16640.2732	10660.9529	15224.9359	23110.2236	11821.7816	15917.8002	0	0	9202.5569	13230.7748	16693.1869	15485.3115	21991.8876	545690,Unknown	Unknown,LMGL03010093	Unknown,Unknown	C55H106O6-[M+K+]-2H-2-{m+0}(0.84307)(Niso-1)	HMDB05365,Unknown	TG(16:0/18:0/18:0)[iso3]*,*1-hexadecanoyl-2-heptadecanoyl-3-nonadecanoyl-sn-glycerol	C00422,Unknown	2H_2	13	2	11	0	0.2	1	0.33	1
