# Supplementary material for: BioNetApp: An interactive visual data analysis platform for molecular expressions
Source: PLoS One. 2019 Feb 22;14(2):e0211277. doi: 10.1371/journal.pone.0211277 (PMC6386483; doi:10.1371/journal.pone.0211277)
Supplement: S1 File — The BioNetApp software including the case-study data and user-manual. (ZIP) [file pone.0211277.s001.zip › Project 1_with_sample_data/project_info.csv]

analytical platform	Direct Infusion
description	isotopomeric_score_annotated_2157-211210
ms method	Positive Mode
project name	YellowSamples
sample path	D:\work_xiaoli\
time unit	Weeks
group	sample file	time
D	C30-2-wk0	0
D	C31-2-wk0	0
D	C32-2-wk0	0
D	C33-2-wk0	0
D	C34-2-wk0	0
DE	T30-wk0	0
DE	T31-wk0	0
DE	T32-wk0	0
DE	T33-wk0	0
DE	T34-wk0	0
D	C10-wk2	2
D	C6-wk2	2
D	C7-wk2	2
D	C8-wk2	2
D	C9-wk2	2
DE	T23-wk2	2
DE	T24-wk2	2
DE	T25-wk2	2
DE	T26-wk2	2
DE	T27-wk2	2
DE	T28-wk2	2
DE	T29-wk2	2
D	C3-wk4	4
D	C4-wk4	4
D	C5-wk4	4
DE	T19-wk4	4
DE	T20-wk4	4
DE	T21-wk4	4
DE	T22-wk4	4
